# Supplementary material for: Multi-omics analysis of the biological mechanism of the pathogenesis of non-alcoholic fatty liver disease
Source: Front Microbiol. 2024 Jul 26;15:1379064. doi: 10.3389/fmicb.2024.1379064 (PMC11310135; doi:10.3389/fmicb.2024.1379064)
Supplement: Supplementary file 2 [file Table_2.csv]

Phylum	highsalt_8	highsalt_7	highsalt_6	highsalt_5	highsalt_4	highsalt_3	highsalt_2	highsalt_1	control_8	control_7	control_6	control_5	control_4	control_3	control_2	control_1
p__Firmicutes	34.23	39.47	42.30	44.57	45.74	41.90	41.64	34.79	83.82	35.48	47.55	43.93	39.13	79.32	84.80	84.04
p__Bacteroidota	42.53	41.39	35.86	36.56	35.58	20.63	37.82	45.17	7.12	55.64	43.29	38.13	45.91	14.26	9.40	10.40
p__Actinobacteriota	1.62	9.31	8.63	13.49	6.00	11.26	11.38	6.71	2.59	2.10	2.14	1.80	0.65	1.46	0.99	1.24
p__Desulfobacterota	7.79	2.74	3.37	0.42	4.00	2.07	3.94	6.19	0.47	1.91	0.98	4.99	6.35	0.21	0.43	0.21
p__Patescibacteria	3.05	2.76	3.08	0.30	2.10	2.03	2.02	4.33	3.25	1.60	2.96	6.64	2.11	2.00	1.14	1.65
p__Proteobacteria	3.06	2.70	3.14	3.14	2.61	1.32	1.58	1.33	1.55	1.63	1.90	2.47	0.68	1.41	1.66	1.18
p__Verrucomicrobiota	0.25	0.06	0.05	0.25	0.71	19.48	0.85	0.55	0.41	0.40	0.53	0.49	0.39	0.67	0.54	0.42
p__Campylobacterota	5.89	0.83	2.39	1.03	2.86	0.76	0.19	0.45	0.27	0.39	0.17	0.93	2.40	0.14	0.21	0.22
p__Deferribacterota	1.23	0.06	0.85	0.03	0.09	0.09	0.01	0.05	0.06	0.03	0.02	0.03	2.18	0.01	0.30	0.25
p__Synergistota	0.00	0.00	0.00	0.00	0.17	0.20	0.16	0.18	0.21	0.18	0.15	0.24	0.08	0.23	0.26	0.22
p__unclassified	0.19	0.50	0.11	0.01	0.00	0.02	0.21	0.07	0.00	0.38	0.01	0.01	0.00	0.00	0.01	0.01
p__Cyanobacteria	0.15	0.18	0.18	0.19	0.06	0.08	0.05	0.05	0.06	0.09	0.16	0.15	0.00	0.02	0.01	0.01
p__Chloroflexi	0.00	0.01	0.01	0.00	0.06	0.10	0.08	0.07	0.08	0.07	0.06	0.10	0.11	0.12	0.13	0.10
p__Spirochaetota	0.01	0.00	0.01	0.00	0.00	0.02	0.02	0.01	0.01	0.04	0.02	0.02	0.00	0.06	0.03	0.03
p__Planctomycetota	0.01	0.00	0.00	0.00	0.00	0.00	0.02	0.00	0.01	0.00	0.01	0.00	0.00	0.04	0.05	0.02
p__Fibrobacterota	0.00	0.00	0.00	0.00	0.00	0.02	0.02	0.01	0.03	0.03	0.01	0.02	0.00	0.01	0.02	0.00
p__Acidobacteriota	0.00	0.00	0.00	0.00	0.02	0.01	0.01	0.02	0.01	0.01	0.02	0.02	0.00	0.00	0.03	0.00
p__Hydrogenedentes	0.00	0.00	0.00	0.00	0.00	0.00	0.00	0.01	0.02	0.01	0.02	0.01	0.00	0.02	0.00	0.01
p__Caldatribacteriota	0.00	0.00	0.00	0.00	0.00	0.00	0.00	0.00	0.01	0.01	0.00	0.00	0.00	0.01	0.00	0.01
p__Thermotogota	0.00	0.00	0.00	0.00	0.00	0.00	0.00	0.00	0.01	0.00	0.00	0.01	0.00	0.00	0.01	0.00
p__Deinococcota	0.00	0.00	0.00	0.00	0.00	0.00	0.00	0.00	0.00	0.00	0.00	0.00	0.00	0.00	0.00	0.00
p__Cloacimonadota	0.00	0.00	0.00	0.00	0.00	0.01	0.00	0.00	0.00	0.00	0.00	0.00	0.00	0.00	0.00	0.00
p__Sva0485	0.00	0.00	0.00	0.00	0.00	0.00	0.00	0.00	0.00	0.00	0.00	0.00	0.00	0.00	0.00	0.00
p__Gemmatimonadota	0.00	0.00	0.00	0.00	0.00	0.00	0.00	0.00	0.00	0.00	0.00	0.00	0.00	0.00	0.00	0.00
p__Myxococcota	0.00	0.00	0.00	0.00	0.00	0.00	0.00	0.00	0.00	0.00	0.00	0.00	0.00	0.00	0.00	0.00
