# Supplementary material for: Multi-omics analysis of the biological mechanism of the pathogenesis of non-alcoholic fatty liver disease
Source: Front Microbiol. 2024 Jul 26;15:1379064. doi: 10.3389/fmicb.2024.1379064 (PMC11310135; doi:10.3389/fmicb.2024.1379064)
Supplement: Supplementary file 3 [file Table_3.csv]

Genus	highsalt_8	highsalt_7	highsalt_6	highsalt_5	highsalt_4	highsalt_3	highsalt_2	highsalt_1	control_8	control_7	control_6	control_5	control_4	control_3	control_2	control_1
g__Muribaculaceae_unclassified	25.29	35.02	27.54	27.22	24.47	16.56	25.50	33.46	4.19	39.27	28.21	25.30	30.46	4.19	5.61	6.58
g__Ligilactobacillus	0.45	0.37	0.47	26.55	1.75	8.77	1.77	0.50	59.64	4.04	6.25	0.92	0.76	63.83	16.85	18.94
g__Lactobacillus	0.16	0.67	1.33	2.51	9.81	1.37	6.20	0.47	15.28	0.51	8.95	6.71	2.74	2.19	49.05	51.92
g__Dubosiella	0.98	7.06	3.27	4.93	3.24	11.02	9.15	2.09	0.61	17.03	3.45	3.58	2.65	0.28	0.61	0.23
g__Allobaculum	0.67	13.12	6.46	0.31	3.17	0.17	9.53	10.23	0.11	0.21	7.18	4.39	10.15	0.19	0.23	0.21
g__HT002	0.03	0.10	0.13	0.09	2.96	0.16	2.22	0.11	1.10	0.13	5.13	3.00	1.35	4.24	13.15	9.27
g__Candidatus_Saccharimonas	3.05	2.76	3.08	0.30	2.10	2.03	2.02	4.33	3.25	1.60	2.96	6.64	2.11	1.99	1.13	1.64
g__Desulfovibrio	7.65	2.68	2.98	0.37	2.23	1.20	3.70	6.06	0.34	1.56	0.89	4.57	6.05	0.09	0.21	0.13
g__Paramuribaculum	5.09	3.79	3.33	2.31	4.93	1.49	6.09	5.74	0.35	3.67	0.66	0.77	1.12	0.24	0.10	0.15
g__Clostridia_UCG-014_unclassified	2.09	0.46	0.92	2.32	1.82	3.01	2.44	2.97	0.39	0.77	9.14	3.95	2.03	4.16	0.45	0.33
g__Ruminococcaceae_unclassified	9.30	3.01	5.36	0.51	2.25	2.21	1.02	10.43	0.16	0.08	0.31	0.41	0.70	0.12	0.20	0.16
g__Bifidobacterium	0.23	1.65	1.66	9.12	1.88	4.10	9.03	0.48	0.08	0.04	0.19	0.51	0.00	0.09	0.09	0.07
g__Muribaculum	1.75	0.89	1.13	0.54	1.23	0.24	2.06	1.80	0.87	6.68	0.89	1.45	4.65	1.25	0.52	0.55
g__Akkermansia	0.24	0.05	0.05	0.24	0.70	19.42	0.78	0.53	0.37	0.33	0.48	0.45	0.39	0.61	0.47	0.38
g__Ileibacterium	0.31	11.13	6.20	0.45	1.57	0.07	2.21	1.52	0.02	0.28	0.37	0.11	0.76	0.00	0.01	0.03
g__Lachnospiraceae_NK4A136_group	2.18	0.41	4.14	0.15	2.45	0.92	0.49	1.02	1.87	1.89	0.62	1.58	5.63	0.28	0.26	0.26
g__Helicobacter	5.88	0.82	2.38	1.02	2.86	0.75	0.17	0.44	0.27	0.39	0.16	0.92	2.40	0.12	0.20	0.20
g__Bacteroides	0.80	0.09	0.19	0.64	0.28	0.26	0.28	0.56	0.16	1.76	4.33	2.83	3.19	1.89	0.57	0.51
g__Alloprevotella	1.43	0.02	0.13	2.26	0.22	0.09	0.23	0.50	0.04	0.56	4.71	2.03	1.24	2.05	0.42	0.93
g__Olsenella	0.67	1.24	1.56	1.99	1.13	5.34	0.52	3.06	0.31	0.16	0.17	0.21	0.09	0.04	0.05	0.13
g__Enterorhabdus	0.38	1.39	1.05	0.93	1.01	1.11	1.01	0.94	1.96	1.26	1.43	0.75	0.22	1.14	0.71	0.89
g__Coriobacteriaceae_UCG-002	0.19	4.64	4.01	0.62	1.64	0.09	0.41	1.95	0.01	0.12	0.04	0.06	0.09	0.00	0.00	0.00
g__Firmicutes_unclassified	1.09	0.50	4.46	0.22	3.40	1.15	0.44	0.21	0.07	0.32	0.41	0.81	0.32	0.26	0.05	0.01
g__Clostridiales_unclassified	1.10	0.18	1.24	0.04	1.40	0.52	0.28	0.23	0.50	1.52	0.15	1.27	0.94	0.25	0.22	0.17
g__Incertae_Sedis	1.80	0.22	0.51	0.38	0.85	0.56	0.14	0.37	0.05	0.17	0.16	1.15	3.14	0.15	0.10	0.03
g__Rikenellaceae_RC9_gut_group	0.22	0.47	0.60	0.04	0.43	0.08	0.99	0.35	0.13	1.57	0.61	0.46	0.14	2.25	0.57	0.46
g__Colidextribacter	1.07	0.24	1.08	0.04	2.39	0.20	0.38	0.08	0.07	0.47	0.21	1.81	0.64	0.03	0.09	0.03
g__Eubacterium	0.30	0.01	0.02	2.03	0.92	3.37	1.61	0.01	0.01	0.07	0.11	0.02	0.03	0.02	0.00	0.01
g__Lachnospiraceae_unclassified	0.53	0.10	0.62	0.18	0.68	0.94	0.20	0.12	0.27	1.19	0.19	1.33	1.23	0.13	0.13	0.05
g__Alistipes	1.03	0.03	0.26	0.28	0.28	0.35	0.16	0.06	0.20	0.13	0.37	0.97	1.79	0.58	0.49	0.41
g__Odoribacter	1.25	0.17	0.79	0.40	0.69	0.15	0.13	0.37	0.53	0.53	0.20	0.69	0.91	0.27	0.16	0.12
g__Herminiimonas	0.98	0.99	0.97	0.83	0.24	0.17	0.21	0.17	0.41	0.37	0.30	0.22	0.29	0.31	0.32	0.30
g__Rikenella	1.65	0.11	0.43	0.42	0.85	0.24	0.18	0.42	0.01	0.42	0.12	0.99	0.99	0.00	0.01	0.00
g__Clostridium	0.40	0.15	0.56	0.04	0.70	0.32	0.14	0.31	0.11	0.63	0.24	0.87	1.48	0.27	0.10	0.04
g__Ruminococcus	2.14	0.06	0.04	0.13	0.18	0.25	0.11	0.48	0.16	0.29	0.11	1.05	0.25	0.21	0.19	0.20
g__Parabacteroides	0.45	0.18	0.27	0.32	0.23	0.08	0.25	0.14	0.04	0.28	1.90	0.57	0.28	0.52	0.14	0.14
g__Mucispirillum	1.23	0.06	0.85	0.03	0.09	0.09	0.01	0.05	0.06	0.03	0.02	0.03	2.18	0.01	0.30	0.25
g__Eubacterium]_xylanophilum_group	2.33	0.07	0.34	0.04	0.76	0.21	0.09	0.54	0.10	0.06	0.06	0.21	0.27	0.10	0.04	0.00
g__Desulfovibrionaceae_unclassified	0.15	0.06	0.39	0.05	1.94	0.79	0.21	0.06	0.03	0.31	0.09	0.63	0.35	0.04	0.09	0.03
g__F082_unclassified	2.64	0.07	0.44	0.43	0.66	0.16	0.13	0.34	0.02	0.00	0.00	0.00	0.00	0.00	0.00	0.00
g__Kineothrix	0.04	0.01	0.05	0.01	0.05	0.03	0.01	0.00	0.01	0.86	0.04	3.47	0.00	0.00	0.01	0.00
g__Paraprevotella	0.23	0.06	0.13	0.89	0.19	0.07	0.88	0.06	0.01	0.02	0.46	0.93	0.44	0.00	0.00	0.00
g__Duncaniella	0.38	0.44	0.57	0.49	0.63	0.26	0.18	0.80	0.03	0.12	0.00	0.07	0.17	0.00	0.00	0.00
g__Parasutterella	0.10	0.09	0.17	0.52	1.30	0.32	0.19	0.10	0.06	0.26	0.29	0.21	0.07	0.09	0.09	0.05
g__Oscillibacter	0.57	0.04	0.41	0.01	0.61	0.16	0.08	0.10	0.05	0.17	0.02	0.37	0.65	0.03	0.09	0.06
g__Eubacterium]_ruminantium_group	0.75	0.00	0.01	0.10	0.34	0.94	0.03	0.01	0.01	0.05	0.87	0.20	0.00	0.00	0.00	0.00
g__Streptococcus	0.05	0.05	0.14	0.13	0.14	0.20	0.23	0.27	0.28	0.09	0.21	0.22	0.05	0.38	0.35	0.43
g__Escherichia-Shigella	0.08	0.05	0.07	0.13	0.20	0.14	0.29	0.22	0.15	0.09	0.18	0.76	0.18	0.16	0.31	0.20
g__RF39_unclassified	0.41	0.06	0.22	0.12	0.17	0.38	0.09	0.13	0.04	0.46	0.45	0.17	0.01	0.16	0.06	0.06
g__Oscillospiraceae_unclassified	0.88	0.04	0.28	0.04	0.38	0.18	0.06	0.15	0.06	0.13	0.04	0.30	0.37	0.03	0.03	0.01
g__Turicibacter	0.03	0.41	0.59	0.19	0.22	0.83	0.29	0.04	0.08	0.02	0.02	0.02	0.00	0.04	0.04	0.02
g__Herbaspirillum	0.35	0.32	0.42	0.30	0.06	0.05	0.07	0.05	0.14	0.14	0.13	0.07	0.07	0.16	0.13	0.13
g__Clostridiales_Family_XIV._Incertae_Sedis_unclassified	0.01	0.00	0.00	0.00	0.00	0.00	0.03	0.01	0.12	1.09	0.00	1.09	0.00	0.02	0.00	0.00
g__Erysipelatoclostridium	0.06	0.05	0.14	0.02	0.04	0.12	0.08	0.10	0.01	0.39	0.13	0.18	0.54	0.09	0.22	0.08
g__DMER64	0.00	0.00	0.00	0.00	0.22	0.16	0.15	0.11	0.19	0.18	0.18	0.22	0.18	0.18	0.22	0.15
g__Pseudomonas	0.32	0.32	0.36	0.26	0.03	0.03	0.08	0.04	0.11	0.10	0.08	0.07	0.00	0.09	0.11	0.07
g__Adlercreutzia	0.03	0.06	0.00	0.59	0.18	0.33	0.10	0.09	0.00	0.24	0.11	0.12	0.21	0.00	0.00	0.00
g__Clostridia_vadinBB60_group_unclassified	0.35	0.04	0.45	0.03	0.42	0.03	0.04	0.00	0.01	0.14	0.02	0.39	0.10	0.00	0.00	0.00
g__Anaeroplasma	0.90	0.04	0.46	0.23	0.23	0.03	0.00	0.00	0.01	0.04	0.00	0.03	0.00	0.05	0.00	0.00
g__Intestinimonas	0.13	0.03	0.11	0.09	0.09	0.50	0.05	0.07	0.02	0.14	0.11	0.25	0.32	0.00	0.01	0.03
g__Eubacterium]_coprostanoligenes_group_unclassified	0.26	0.02	0.02	0.00	0.09	0.07	0.10	0.02	0.03	0.06	0.78	0.03	0.03	0.22	0.09	0.04
g__Clostridium_sensu_stricto_1	0.14	0.10	0.10	0.02	0.20	0.09	0.10	0.12	0.17	0.06	0.08	0.12	0.09	0.12	0.19	0.08
g__UCG-005	0.14	0.06	0.09	0.04	0.01	0.25	0.08	0.08	0.14	0.13	0.06	0.26	0.07	0.05	0.12	0.07
g__Roseburia	0.06	0.00	0.15	0.04	0.41	0.26	0.12	0.08	0.01	0.07	0.12	0.05	0.17	0.01	0.00	0.03
g__unclassified	0.19	0.50	0.11	0.01	0.00	0.02	0.21	0.07	0.00	0.38	0.01	0.01	0.00	0.00	0.01	0.01
g__Syntrophomonadaceae_unclassified	0.00	0.00	0.00	0.00	0.08	0.08	0.07	0.08	0.09	0.09	0.08	0.10	0.13	0.14	0.16	0.18
g__Monoglobus	0.08	0.06	0.07	0.01	0.11	0.13	0.21	0.21	0.03	0.02	0.01	0.20	0.00	0.01	0.04	0.05
g__Klebsiella	0.06	0.00	0.10	0.12	0.08	0.08	0.12	0.08	0.10	0.04	0.09	0.14	0.00	0.09	0.09	0.04
g__Staphylococcus	0.00	0.01	0.01	0.88	0.00	0.27	0.00	0.02	0.00	0.00	0.00	0.01	0.00	0.00	0.00	0.00
g__Romboutsia	0.00	0.02	0.02	0.04	0.00	0.00	0.04	0.03	0.90	0.02	0.01	0.06	0.00	0.02	0.00	0.00
g__UCG-010_unclassified	0.13	0.00	0.01	0.03	0.01	0.03	0.03	0.06	0.00	0.02	0.09	0.26	0.44	0.00	0.01	0.03
g__Rhodococcus	0.05	0.04	0.05	0.03	0.10	0.10	0.08	0.07	0.09	0.07	0.04	0.05	0.00	0.08	0.09	0.07
g__Chloroplast_unclassified	0.13	0.17	0.15	0.16	0.05	0.05	0.04	0.04	0.04	0.07	0.04	0.05	0.00	0.01	0.00	0.00
g__Prevotellaceae_UCG-001	0.02	0.01	0.02	0.03	0.01	0.01	0.25	0.07	0.02	0.04	0.11	0.05	0.11	0.15	0.03	0.06
g__Blautia	0.02	0.01	0.02	0.03	0.13	0.27	0.17	0.02	0.04	0.04	0.04	0.04	0.02	0.02	0.03	0.02
g__Christensenellaceae_R-7_group	0.07	0.00	0.01	0.02	0.01	0.11	0.07	0.06	0.05	0.04	0.11	0.11	0.03	0.10	0.08	0.03
g__Eisenbergiella	0.01	0.01	0.13	0.00	0.00	0.00	0.00	0.01	0.17	0.05	0.00	0.11	0.39	0.00	0.00	0.00
g__Marinilabiliaceae_unclassified	0.00	0.00	0.00	0.00	0.03	0.06	0.06	0.06	0.07	0.07	0.07	0.08	0.05	0.13	0.12	0.06
g__Synergistaceae_unclassified	0.00	0.00	0.00	0.00	0.05	0.07	0.06	0.07	0.06	0.07	0.04	0.09	0.08	0.08	0.09	0.08
g__UCG-002	0.02	0.04	0.05	0.02	0.06	0.05	0.08	0.06	0.07	0.11	0.07	0.03	0.00	0.03	0.10	0.07
g__Ralstonia	0.12	0.10	0.11	0.09	0.04	0.03	0.03	0.03	0.07	0.03	0.04	0.02	0.00	0.04	0.04	0.03
g__Fermentimonas	0.00	0.00	0.00	0.00	0.05	0.06	0.06	0.05	0.06	0.05	0.07	0.09	0.07	0.09	0.08	0.06
g__Hafnia-Obesumbacterium	0.11	0.09	0.10	0.10	0.05	0.02	0.02	0.02	0.06	0.03	0.05	0.02	0.00	0.03	0.03	0.04
g__Alphaproteobacteria_unclassified	0.23	0.04	0.18	0.00	0.03	0.01	0.01	0.26	0.00	0.00	0.00	0.00	0.00	0.01	0.00	0.00
g__Eubacterium]_siraeum_group	0.11	0.02	0.11	0.01	0.03	0.03	0.02	0.05	0.02	0.01	0.01	0.00	0.00	0.03	0.26	0.07
g__NK4A214_group	0.19	0.03	0.03	0.04	0.05	0.09	0.04	0.05	0.03	0.03	0.02	0.05	0.00	0.03	0.05	0.03
g__Stenotrophomonas	0.15	0.10	0.10	0.10	0.00	0.02	0.02	0.02	0.04	0.04	0.03	0.02	0.00	0.04	0.04	0.03
g__Syner-01	0.00	0.00	0.00	0.00	0.04	0.07	0.04	0.05	0.08	0.06	0.05	0.10	0.00	0.09	0.09	0.08
g__Flavonifractor	0.07	0.00	0.05	0.15	0.06	0.15	0.00	0.06	0.00	0.00	0.03	0.18	0.00	0.00	0.00	0.00
g__Erysipelotrichaceae_unclassified	0.07	0.03	0.05	0.07	0.00	0.02	0.14	0.08	0.01	0.04	0.02	0.08	0.00	0.05	0.03	0.02
g__HN-HF0106	0.00	0.00	0.00	0.00	0.05	0.05	0.04	0.06	0.06	0.06	0.06	0.08	0.04	0.07	0.08	0.06
g__Thermovirga	0.00	0.00	0.00	0.00	0.08	0.07	0.07	0.06	0.07	0.04	0.06	0.05	0.00	0.06	0.07	0.06
g__Christensenellaceae_unclassified	0.16	0.02	0.01	0.09	0.01	0.14	0.03	0.01	0.04	0.04	0.02	0.05	0.02	0.05	0.00	0.01
g__Fournierella	0.13	0.04	0.09	0.02	0.14	0.00	0.04	0.09	0.00	0.01	0.02	0.12	0.00	0.00	0.00	0.00
g__Prevotellaceae_NK3B31_group	0.01	0.00	0.00	0.01	0.00	0.01	0.01	0.00	0.01	0.01	0.16	0.30	0.00	0.13	0.01	0.01
g__Lachnospiraceae_XPB1014_group	0.02	0.03	0.02	0.02	0.05	0.03	0.05	0.04	0.07	0.05	0.04	0.04	0.03	0.04	0.09	0.05
g__Bacteroidota_unclassified	0.18	0.00	0.00	0.17	0.00	0.07	0.05	0.01	0.00	0.02	0.03	0.08	0.03	0.00	0.00	0.01
g__Proteiniphilum	0.00	0.00	0.00	0.00	0.06	0.04	0.04	0.03	0.06	0.04	0.04	0.06	0.07	0.06	0.07	0.05
g__Burkholderia-Caballeronia-Paraburkholderia	0.08	0.09	0.09	0.06	0.00	0.01	0.02	0.02	0.05	0.05	0.04	0.03	0.00	0.04	0.02	0.02
g__Acetatifactor	0.13	0.00	0.05	0.00	0.05	0.01	0.01	0.00	0.02	0.11	0.00	0.22	0.00	0.01	0.00	0.00
g__Bosea	0.08	0.09	0.08	0.08	0.00	0.02	0.02	0.02	0.02	0.04	0.02	0.03	0.00	0.03	0.03	0.02
g__Extensimonas	0.02	0.03	0.02	0.04	0.04	0.05	0.05	0.05	0.05	0.05	0.05	0.05	0.00	0.02	0.03	0.02
g__Anaerotignum	0.07	0.03	0.06	0.03	0.04	0.00	0.00	0.03	0.06	0.06	0.04	0.08	0.00	0.05	0.01	0.02
g__Lactococcus	0.00	0.01	0.02	0.26	0.18	0.06	0.03	0.00	0.00	0.00	0.00	0.00	0.00	0.00	0.00	0.00
g__Smithella	0.00	0.00	0.00	0.00	0.05	0.05	0.04	0.04	0.04	0.04	0.04	0.05	0.05	0.04	0.07	0.04
g__Anaerolineaceae_unclassified	0.00	0.00	0.00	0.00	0.06	0.05	0.03	0.01	0.04	0.02	0.05	0.07	0.00	0.06	0.06	0.05
g__Cupriavidus	0.02	0.02	0.02	0.02	0.06	0.05	0.06	0.05	0.05	0.05	0.06	0.06	0.00	0.00	0.00	0.00
g__Parvibacter	0.00	0.02	0.02	0.00	0.01	0.03	0.00	0.01	0.09	0.18	0.04	0.03	0.00	0.02	0.02	0.02
g__Ercella	0.00	0.00	0.00	0.00	0.03	0.06	0.06	0.03	0.03	0.03	0.06	0.05	0.00	0.06	0.06	0.02
g__Terrisporobacter	0.02	0.00	0.00	0.02	0.09	0.03	0.03	0.03	0.04	0.02	0.02	0.04	0.00	0.02	0.04	0.05
g__Tyzzerella	0.21	0.02	0.11	0.01	0.00	0.00	0.02	0.03	0.00	0.03	0.00	0.03	0.00	0.00	0.00	0.00
g__Enterococcus	0.00	0.00	0.00	0.01	0.00	0.01	0.01	0.00	0.00	0.01	0.04	0.35	0.00	0.02	0.01	0.00
g__Pseudoflavonifractor	0.01	0.00	0.35	0.00	0.00	0.00	0.00	0.03	0.00	0.01	0.00	0.00	0.00	0.00	0.04	0.00
g__Malikia	0.00	0.00	0.00	0.00	0.08	0.03	0.04	0.03	0.05	0.04	0.07	0.06	0.00	0.00	0.00	0.05
g__Bacteroidales_unclassified	0.07	0.01	0.00	0.07	0.06	0.05	0.01	0.12	0.00	0.04	0.00	0.00	0.00	0.00	0.00	0.00
g__Ruminofilibacter	0.00	0.00	0.00	0.00	0.00	0.03	0.00	0.03	0.03	0.05	0.05	0.05	0.00	0.08	0.06	0.05
g__Coriobacteriales_unclassified	0.02	0.06	0.10	0.07	0.04	0.02	0.06	0.05	0.00	0.00	0.00	0.00	0.00	0.00	0.00	0.00
g__Puniceicoccus	0.00	0.00	0.00	0.00	0.00	0.03	0.05	0.02	0.04	0.05	0.04	0.03	0.00	0.05	0.04	0.04
g__GCA-900066575	0.04	0.02	0.10	0.00	0.08	0.03	0.02	0.02	0.00	0.03	0.01	0.04	0.00	0.00	0.00	0.00
g__Lachnospiraceae_FCS020_group	0.03	0.00	0.01	0.00	0.02	0.02	0.01	0.01	0.02	0.04	0.00	0.14	0.08	0.00	0.00	0.00
g__Eubacterium]_nodatum_group	0.04	0.00	0.02	0.00	0.02	0.06	0.01	0.03	0.00	0.00	0.05	0.05	0.05	0.02	0.02	0.01
g__Bellilinea	0.00	0.00	0.00	0.00	0.00	0.03	0.03	0.05	0.03	0.03	0.00	0.00	0.10	0.03	0.04	0.03
g__UBA1819	0.12	0.01	0.03	0.00	0.01	0.00	0.00	0.05	0.00	0.00	0.00	0.03	0.11	0.00	0.00	0.00
g__Burkholderiaceae_unclassified	0.03	0.06	0.05	0.04	0.03	0.01	0.02	0.01	0.02	0.02	0.03	0.02	0.00	0.00	0.00	0.00
g__Schlegelella	0.00	0.00	0.00	0.00	0.04	0.02	0.05	0.04	0.03	0.05	0.03	0.06	0.00	0.00	0.00	0.00
g__Lachnospiraceae_AC2044_group	0.02	0.01	0.00	0.00	0.00	0.02	0.03	0.02	0.03	0.02	0.03	0.03	0.00	0.02	0.05	0.04
g__Absiella	0.02	0.00	0.00	0.01	0.01	0.02	0.00	0.00	0.00	0.11	0.01	0.04	0.11	0.01	0.00	0.00
g__Gastranaerophilales_unclassified	0.00	0.00	0.01	0.03	0.00	0.01	0.02	0.01	0.01	0.02	0.11	0.08	0.00	0.01	0.01	0.01
g__Kurthia	0.00	0.00	0.00	0.32	0.00	0.00	0.00	0.00	0.00	0.00	0.00	0.00	0.00	0.00	0.00	0.00
g__Methylobacterium-Methylorubrum	0.05	0.05	0.06	0.07	0.00	0.00	0.00	0.01	0.02	0.00	0.01	0.00	0.00	0.01	0.01	0.03
g__Anaerotruncus	0.03	0.00	0.03	0.00	0.05	0.05	0.02	0.01	0.03	0.01	0.00	0.02	0.00	0.01	0.03	0.01
g__Candidatus_Stoquefichus	0.00	0.00	0.00	0.08	0.00	0.00	0.05	0.00	0.00	0.02	0.13	0.02	0.00	0.00	0.00	0.00
g__Peptococcaceae_unclassified	0.04	0.01	0.05	0.00	0.04	0.01	0.02	0.01	0.02	0.04	0.01	0.04	0.00	0.00	0.03	0.00
g__Holdemanella	0.01	0.00	0.02	0.05	0.02	0.02	0.02	0.01	0.03	0.00	0.01	0.05	0.00	0.03	0.02	0.02
g__Family_XIII_AD3011_group	0.02	0.00	0.01	0.02	0.00	0.05	0.01	0.02	0.00	0.02	0.05	0.02	0.06	0.02	0.01	0.01
g__Atopobiaceae_unclassified	0.02	0.02	0.06	0.05	0.01	0.05	0.03	0.03	0.00	0.00	0.01	0.00	0.00	0.01	0.00	0.00
g__Catenibacterium	0.01	0.01	0.01	0.04	0.00	0.04	0.01	0.03	0.00	0.02	0.00	0.03	0.00	0.04	0.01	0.04
g__Clostridia_unclassified	0.00	0.00	0.00	0.00	0.03	0.01	0.02	0.01	0.03	0.03	0.03	0.03	0.00	0.03	0.03	0.03
g__Enterobacter	0.07	0.07	0.00	0.08	0.00	0.00	0.00	0.00	0.00	0.02	0.00	0.03	0.00	0.00	0.00	0.00
g__Sedimentibacter	0.00	0.00	0.00	0.00	0.00	0.02	0.03	0.00	0.03	0.02	0.04	0.03	0.00	0.02	0.04	0.04
g__Fastidiosipila	0.00	0.00	0.00	0.00	0.02	0.03	0.01	0.01	0.03	0.02	0.02	0.03	0.00	0.02	0.03	0.03
g__Deltaproteobacteria_unclassified	0.00	0.00	0.00	0.00	0.00	0.03	0.00	0.01	0.01	0.03	0.03	0.05	0.00	0.03	0.04	0.03
g__UCG-009	0.07	0.02	0.02	0.01	0.03	0.02	0.01	0.01	0.00	0.02	0.00	0.02	0.03	0.00	0.00	0.00
g__Treponema	0.00	0.00	0.01	0.00	0.00	0.02	0.02	0.01	0.01	0.04	0.02	0.02	0.00	0.05	0.03	0.03
g__Faecalibaculum	0.00	0.02	0.01	0.00	0.02	0.00	0.06	0.02	0.03	0.01	0.03	0.00	0.00	0.00	0.02	0.00
g__Dysgonomonadaceae_unclassified	0.00	0.00	0.00	0.00	0.00	0.02	0.02	0.02	0.03	0.01	0.00	0.02	0.00	0.03	0.06	0.03
g__Petrimonas	0.00	0.00	0.00	0.00	0.02	0.02	0.01	0.02	0.02	0.02	0.02	0.02	0.00	0.03	0.03	0.02
g__Acetivibrio	0.00	0.02	0.00	0.00	0.00	0.02	0.03	0.01	0.02	0.01	0.01	0.03	0.00	0.02	0.03	0.03
g__Bacteroidetes_vadinHA17_unclassified	0.00	0.00	0.00	0.00	0.01	0.02	0.03	0.01	0.04	0.01	0.02	0.02	0.00	0.04	0.03	0.01
g__Robinsoniella	0.02	0.01	0.02	0.00	0.06	0.00	0.00	0.00	0.01	0.08	0.00	0.05	0.00	0.00	0.00	0.00
g__Bacteroidales_UCG-001_unclassified	0.00	0.00	0.00	0.00	0.04	0.02	0.03	0.01	0.00	0.02	0.01	0.02	0.00	0.03	0.03	0.03
g__A2	0.00	0.00	0.01	0.00	0.01	0.01	0.00	0.00	0.03	0.11	0.00	0.02	0.00	0.00	0.01	0.02
g__Ruminiclostridium	0.00	0.00	0.00	0.00	0.02	0.02	0.00	0.02	0.02	0.01	0.02	0.03	0.00	0.03	0.02	0.02
g__Thalassospira	0.04	0.01	0.01	0.02	0.01	0.01	0.01	0.01	0.00	0.01	0.01	0.01	0.00	0.02	0.03	0.02
g__Eubacteriaceae_unclassified	0.02	0.01	0.02	0.00	0.00	0.06	0.00	0.09	0.00	0.00	0.00	0.00	0.00	0.00	0.00	0.00
g__Morganella	0.00	0.00	0.00	0.01	0.00	0.04	0.02	0.01	0.01	0.02	0.01	0.04	0.00	0.02	0.02	0.00
g__Hungateiclostridiaceae_unclassified	0.00	0.00	0.00	0.00	0.02	0.02	0.02	0.02	0.01	0.02	0.02	0.02	0.00	0.02	0.02	0.02
g__DNF00809	0.00	0.02	0.01	0.01	0.00	0.00	0.08	0.00	0.00	0.00	0.04	0.04	0.00	0.00	0.00	0.01
g__Papillibacter	0.04	0.00	0.00	0.09	0.01	0.00	0.00	0.00	0.00	0.00	0.01	0.01	0.00	0.01	0.01	0.01
g__Phyllobacterium	0.03	0.04	0.03	0.05	0.00	0.00	0.00	0.00	0.00	0.02	0.02	0.00	0.00	0.00	0.00	0.00
g__Corynebacterium	0.00	0.01	0.04	0.00	0.00	0.05	0.00	0.00	0.00	0.00	0.02	0.00	0.00	0.06	0.00	0.00
g__Solobacterium	0.01	0.01	0.01	0.00	0.01	0.02	0.00	0.00	0.02	0.04	0.02	0.02	0.00	0.01	0.01	0.01
g__Mycoplasma	0.00	0.00	0.04	0.00	0.00	0.00	0.00	0.02	0.00	0.05	0.01	0.04	0.00	0.00	0.00	0.00
g__Ureaplasma	0.02	0.02	0.04	0.00	0.05	0.01	0.01	0.01	0.00	0.00	0.00	0.00	0.00	0.00	0.00	0.00
g__Eubacterium]_brachy_group	0.06	0.01	0.01	0.00	0.00	0.03	0.01	0.01	0.00	0.00	0.00	0.02	0.00	0.00	0.01	0.00
g__Anaerovorax	0.05	0.00	0.01	0.00	0.00	0.06	0.01	0.00	0.00	0.00	0.00	0.00	0.00	0.01	0.01	0.00
g__Oxobacter	0.01	0.01	0.01	0.00	0.01	0.03	0.03	0.01	0.00	0.01	0.01	0.00	0.00	0.00	0.02	0.00
g__Microvirga	0.00	0.00	0.00	0.00	0.02	0.01	0.03	0.02	0.03	0.02	0.02	0.02	0.00	0.00	0.00	0.00
g__Lachnoclostridium	0.02	0.00	0.02	0.00	0.02	0.02	0.00	0.03	0.00	0.00	0.01	0.00	0.00	0.02	0.02	0.00
g__Butyricicoccus	0.01	0.00	0.00	0.00	0.06	0.01	0.00	0.02	0.00	0.01	0.01	0.03	0.00	0.00	0.00	0.00
g__Herbinix	0.00	0.00	0.00	0.00	0.02	0.02	0.02	0.02	0.00	0.02	0.02	0.01	0.00	0.00	0.01	0.02
g__SBR1031_unclassified	0.00	0.00	0.00	0.00	0.00	0.01	0.01	0.01	0.01	0.01	0.01	0.02	0.02	0.02	0.02	0.02
g__Marvinbryantia	0.00	0.00	0.00	0.00	0.00	0.00	0.00	0.00	0.03	0.00	0.00	0.00	0.00	0.11	0.00	0.00
g__Harryflintia	0.02	0.00	0.00	0.00	0.01	0.00	0.00	0.00	0.00	0.01	0.00	0.08	0.04	0.00	0.00	0.00
g__Aeromonas	0.02	0.03	0.02	0.03	0.00	0.01	0.00	0.00	0.00	0.01	0.01	0.01	0.00	0.00	0.00	0.00
g__Desulfomicrobium	0.00	0.00	0.00	0.00	0.02	0.02	0.00	0.02	0.02	0.01	0.01	0.02	0.00	0.02	0.02	0.00
g__Anaerostipes	0.02	0.00	0.01	0.00	0.01	0.00	0.01	0.05	0.00	0.01	0.00	0.03	0.00	0.00	0.00	0.00
g__Acidaminococcaceae_unclassified	0.00	0.00	0.00	0.00	0.00	0.01	0.02	0.00	0.00	0.02	0.02	0.02	0.00	0.02	0.01	0.02
g__Fibrobacterales_unclassified	0.00	0.00	0.00	0.00	0.00	0.01	0.02	0.01	0.02	0.02	0.01	0.02	0.00	0.00	0.02	0.00
g__Paludicola	0.00	0.00	0.00	0.00	0.04	0.00	0.00	0.02	0.00	0.01	0.00	0.02	0.02	0.01	0.00	0.00
g__C39	0.00	0.00	0.00	0.00	0.02	0.01	0.02	0.00	0.00	0.02	0.02	0.02	0.00	0.01	0.01	0.00
g__Subgroup_18_unclassified	0.00	0.00	0.00	0.00	0.02	0.01	0.00	0.02	0.01	0.01	0.02	0.02	0.00	0.00	0.02	0.00
g__UCG-007	0.02	0.01	0.02	0.01	0.00	0.03	0.00	0.02	0.00	0.00	0.00	0.02	0.00	0.00	0.00	0.00
g__Hydrogenophaga	0.01	0.00	0.00	0.00	0.00	0.00	0.04	0.00	0.00	0.00	0.00	0.00	0.00	0.03	0.05	0.00
g__ML635J-40_aquatic_group_unclassified	0.00	0.00	0.00	0.00	0.00	0.01	0.01	0.01	0.01	0.02	0.01	0.02	0.00	0.02	0.02	0.01
g__Dorea	0.00	0.00	0.00	0.03	0.02	0.03	0.00	0.05	0.00	0.00	0.00	0.00	0.00	0.00	0.00	0.00
g__Defluviitaleaceae_UCG-011	0.03	0.00	0.00	0.00	0.00	0.01	0.00	0.00	0.00	0.02	0.00	0.00	0.05	0.00	0.01	0.00
g__Acinetobacter	0.02	0.03	0.02	0.03	0.00	0.00	0.00	0.00	0.00	0.00	0.01	0.00	0.00	0.00	0.00	0.00
g__Candidatus_Bacilloplasma	0.00	0.04	0.04	0.04	0.00	0.00	0.00	0.00	0.00	0.00	0.00	0.00	0.00	0.00	0.00	0.00
g__UCG-003	0.00	0.00	0.05	0.00	0.00	0.00	0.01	0.01	0.00	0.00	0.00	0.03	0.00	0.00	0.00	0.00
g__Vulcanibacillus	0.00	0.00	0.00	0.00	0.00	0.02	0.02	0.00	0.01	0.00	0.02	0.01	0.00	0.01	0.00	0.02
g__Gordonia	0.00	0.03	0.02	0.03	0.00	0.00	0.00	0.00	0.01	0.01	0.00	0.00	0.00	0.00	0.01	0.00
g__Gaiellales_unclassified	0.00	0.00	0.00	0.00	0.00	0.01	0.02	0.01	0.02	0.01	0.01	0.00	0.00	0.01	0.00	0.02
g__Rhodobacter	0.01	0.01	0.01	0.00	0.00	0.02	0.01	0.02	0.01	0.00	0.00	0.00	0.00	0.01	0.00	0.00
g__Faecalibacterium	0.00	0.00	0.00	0.01	0.00	0.02	0.01	0.00	0.02	0.00	0.01	0.02	0.00	0.00	0.02	0.00
g__Eggerthella	0.01	0.02	0.02	0.02	0.00	0.00	0.01	0.01	0.00	0.00	0.00	0.00	0.00	0.00	0.00	0.00
g__Lachnospiraceae_UCG-006	0.00	0.00	0.00	0.00	0.03	0.01	0.00	0.00	0.00	0.02	0.00	0.03	0.00	0.00	0.00	0.01
g__Anaerorhabdus]_furcosa_group	0.01	0.00	0.01	0.01	0.01	0.00	0.01	0.00	0.00	0.01	0.00	0.02	0.00	0.00	0.01	0.01
g__Paracoccus	0.00	0.00	0.00	0.00	0.01	0.02	0.00	0.00	0.01	0.02	0.01	0.02	0.00	0.00	0.01	0.00
g__Lachnospiraceae_UCG-001	0.02	0.00	0.00	0.00	0.03	0.01	0.00	0.00	0.00	0.00	0.00	0.00	0.00	0.00	0.00	0.02
g__Azospira	0.00	0.00	0.00	0.00	0.00	0.01	0.01	0.01	0.01	0.01	0.01	0.01	0.00	0.00	0.01	0.00
g__YC-ZSS-LKJ63	0.00	0.00	0.00	0.00	0.00	0.00	0.00	0.01	0.01	0.01	0.02	0.01	0.00	0.02	0.00	0.01
g__Leptolyngbya_PCC-6306	0.01	0.01	0.02	0.00	0.00	0.01	0.00	0.00	0.01	0.00	0.01	0.01	0.00	0.00	0.00	0.00
g__Mitochondria_unclassified	0.01	0.02	0.01	0.02	0.00	0.00	0.01	0.00	0.00	0.00	0.00	0.01	0.00	0.00	0.00	0.00
g__Methylocystis	0.00	0.00	0.00	0.00	0.00	0.01	0.01	0.01	0.00	0.01	0.02	0.01	0.00	0.00	0.00	0.02
g__Dongia	0.00	0.00	0.00	0.00	0.00	0.00	0.00	0.00	0.00	0.00	0.07	0.01	0.00	0.00	0.00	0.00
g__Candidatus_Soleaferrea	0.01	0.00	0.00	0.00	0.01	0.01	0.00	0.01	0.00	0.01	0.01	0.00	0.01	0.00	0.00	0.00
g__Cronobacter	0.00	0.00	0.00	0.03	0.00	0.00	0.00	0.00	0.00	0.00	0.00	0.03	0.00	0.01	0.02	0.00
g__Negativibacillus	0.01	0.00	0.01	0.00	0.00	0.01	0.00	0.00	0.01	0.00	0.00	0.01	0.03	0.00	0.00	0.00
g__Subdoligranulum	0.01	0.00	0.00	0.00	0.00	0.00	0.01	0.01	0.02	0.01	0.00	0.00	0.00	0.00	0.02	0.00
g__Syntrophomonas	0.00	0.00	0.00	0.00	0.00	0.01	0.01	0.00	0.00	0.00	0.01	0.01	0.00	0.02	0.01	0.02
g__Mycobacterium	0.01	0.02	0.02	0.00	0.00	0.00	0.00	0.00	0.01	0.00	0.00	0.00	0.00	0.01	0.00	0.01
g__Ruminococcus]_gnavus_group	0.00	0.00	0.00	0.00	0.00	0.00	0.00	0.01	0.01	0.00	0.00	0.03	0.00	0.00	0.02	0.00
g__Coriobacteriaceae_unclassified	0.00	0.07	0.00	0.00	0.00	0.00	0.00	0.00	0.00	0.00	0.00	0.00	0.00	0.00	0.00	0.00
g__Eggerthellaceae_unclassified	0.00	0.00	0.00	0.01	0.00	0.01	0.01	0.01	0.01	0.01	0.01	0.00	0.00	0.00	0.00	0.00
g__Murimonas	0.00	0.00	0.00	0.00	0.00	0.00	0.00	0.00	0.02	0.00	0.00	0.00	0.00	0.01	0.01	0.02
g__WCHB1-41_unclassified	0.00	0.00	0.00	0.00	0.00	0.01	0.01	0.00	0.00	0.01	0.00	0.01	0.00	0.01	0.01	0.01
g__Betaproteobacteria_unclassified	0.02	0.00	0.02	0.02	0.01	0.00	0.00	0.00	0.00	0.00	0.01	0.00	0.00	0.00	0.00	0.00
g__ASF356	0.01	0.00	0.00	0.00	0.00	0.01	0.01	0.00	0.00	0.01	0.00	0.00	0.00	0.02	0.01	0.00
g__Syntrophotalea	0.00	0.00	0.00	0.00	0.00	0.01	0.00	0.01	0.01	0.00	0.00	0.01	0.00	0.02	0.01	0.00
g__Candidatus_Arthromitus	0.00	0.00	0.00	0.00	0.01	0.00	0.00	0.00	0.00	0.00	0.00	0.00	0.00	0.02	0.02	0.02
g__Anaerofustis	0.01	0.02	0.01	0.01	0.01	0.00	0.00	0.01	0.00	0.00	0.00	0.00	0.00	0.00	0.00	0.00
g__Gordonibacter	0.00	0.00	0.00	0.00	0.00	0.00	0.00	0.00	0.00	0.01	0.01	0.01	0.03	0.00	0.00	0.00
g__Sulfuricurvum	0.00	0.00	0.00	0.00	0.00	0.00	0.01	0.01	0.00	0.00	0.01	0.02	0.00	0.01	0.00	0.01
g__Roseimarinus	0.02	0.00	0.02	0.03	0.00	0.00	0.00	0.00	0.00	0.00	0.00	0.00	0.00	0.00	0.00	0.00
g__Novosphingobium	0.00	0.00	0.01	0.00	0.00	0.01	0.02	0.00	0.00	0.00	0.00	0.00	0.00	0.02	0.00	0.00
g__Bilophila	0.00	0.00	0.00	0.00	0.00	0.00	0.00	0.00	0.03	0.01	0.00	0.01	0.00	0.00	0.00	0.01
g__Lachnospira	0.03	0.00	0.00	0.00	0.01	0.00	0.01	0.00	0.00	0.00	0.00	0.00	0.00	0.01	0.00	0.00
g__Syntrophus	0.00	0.00	0.00	0.00	0.00	0.01	0.00	0.01	0.01	0.00	0.00	0.01	0.00	0.00	0.01	0.00
g__Coriobacteriales_Incertae_Sedis_unclassified	0.00	0.01	0.01	0.01	0.00	0.00	0.01	0.00	0.00	0.00	0.01	0.00	0.01	0.00	0.00	0.00
g__Proteus	0.00	0.00	0.00	0.00	0.00	0.00	0.01	0.00	0.00	0.01	0.03	0.00	0.00	0.00	0.01	0.00
g__Barnesiella	0.00	0.01	0.00	0.00	0.00	0.00	0.00	0.00	0.00	0.03	0.00	0.00	0.00	0.00	0.00	0.00
g__Methyloversatilis	0.01	0.00	0.01	0.00	0.01	0.00	0.00	0.00	0.00	0.00	0.00	0.00	0.00	0.01	0.01	0.01
g__Sarcina	0.00	0.00	0.00	0.00	0.00	0.00	0.00	0.00	0.01	0.01	0.00	0.00	0.00	0.01	0.00	0.02
g__Lachnospirales_unclassified	0.00	0.00	0.00	0.00	0.01	0.00	0.00	0.00	0.01	0.00	0.00	0.00	0.00	0.01	0.01	0.01
g__ST-12K33_unclassified	0.00	0.00	0.00	0.00	0.00	0.00	0.01	0.00	0.00	0.00	0.01	0.00	0.00	0.01	0.02	0.00
g__KCLunmb-38-53_unclassified	0.00	0.00	0.00	0.00	0.00	0.00	0.01	0.00	0.01	0.00	0.00	0.00	0.00	0.02	0.01	0.00
g__Lachnospiraceae_NK4B4_group	0.00	0.00	0.00	0.00	0.00	0.00	0.00	0.00	0.00	0.00	0.05	0.00	0.00	0.00	0.00	0.00
g__Aquabacterium	0.00	0.00	0.00	0.00	0.00	0.01	0.00	0.00	0.00	0.01	0.00	0.01	0.00	0.00	0.01	0.00
g__Burkholderiales_unclassified	0.00	0.00	0.00	0.00	0.00	0.01	0.00	0.01	0.00	0.01	0.01	0.00	0.00	0.00	0.01	0.00
g__Isosphaeraceae_unclassified	0.00	0.00	0.00	0.00	0.00	0.00	0.00	0.00	0.00	0.00	0.00	0.00	0.00	0.02	0.02	0.01
g__Limosilactobacillus	0.00	0.00	0.01	0.00	0.00	0.00	0.00	0.00	0.00	0.00	0.01	0.00	0.00	0.00	0.00	0.02
g__Candidatus_Hepatoplasma	0.00	0.01	0.02	0.02	0.00	0.00	0.00	0.00	0.00	0.00	0.00	0.00	0.00	0.00	0.00	0.00
g__Shewanella	0.00	0.01	0.01	0.02	0.00	0.00	0.00	0.00	0.00	0.00	0.00	0.00	0.00	0.00	0.00	0.00
g__Faecalitalea	0.00	0.00	0.00	0.01	0.00	0.00	0.03	0.00	0.00	0.00	0.00	0.00	0.00	0.00	0.00	0.00
g__Erysipelotrichaceae_UCG-003	0.00	0.00	0.00	0.01	0.00	0.01	0.00	0.00	0.00	0.00	0.00	0.00	0.00	0.01	0.01	0.00
g__Methylomonas	0.00	0.00	0.00	0.00	0.00	0.00	0.00	0.00	0.00	0.00	0.00	0.00	0.00	0.02	0.02	0.00
g__Cloacibacterium	0.00	0.00	0.00	0.00	0.00	0.00	0.01	0.00	0.00	0.00	0.00	0.01	0.00	0.00	0.00	0.01
g__SB-5_unclassified	0.00	0.00	0.00	0.00	0.01	0.00	0.00	0.00	0.00	0.00	0.00	0.00	0.00	0.01	0.02	0.00
g__Ruminococcus]_torques_group	0.00	0.00	0.00	0.00	0.00	0.00	0.00	0.00	0.00	0.00	0.02	0.02	0.00	0.00	0.00	0.00
g__DEV114	0.00	0.00	0.00	0.00	0.00	0.01	0.00	0.00	0.01	0.01	0.01	0.00	0.00	0.00	0.01	0.00
g__JS1_unclassified	0.00	0.00	0.00	0.00	0.00	0.00	0.00	0.00	0.01	0.01	0.00	0.00	0.00	0.01	0.00	0.01
g__Phascolarctobacterium	0.00	0.00	0.00	0.00	0.00	0.02	0.00	0.00	0.00	0.00	0.00	0.00	0.00	0.01	0.00	0.00
g__Sulfuritalea	0.00	0.00	0.00	0.00	0.00	0.00	0.00	0.00	0.00	0.00	0.00	0.00	0.00	0.01	0.01	0.02
g__Staphylococcaceae_unclassified	0.00	0.00	0.00	0.01	0.00	0.01	0.00	0.00	0.00	0.00	0.00	0.00	0.00	0.00	0.00	0.00
g__Pygmaiobacter	0.02	0.01	0.00	0.00	0.00	0.00	0.00	0.00	0.00	0.00	0.00	0.00	0.00	0.00	0.00	0.00
g__Anaerofilum	0.00	0.00	0.00	0.00	0.00	0.01	0.01	0.00	0.00	0.00	0.00	0.02	0.00	0.00	0.00	0.00
g__Peptococcus	0.00	0.00	0.00	0.00	0.01	0.00	0.00	0.00	0.00	0.02	0.00	0.01	0.00	0.00	0.00	0.00
g__Oscillospira	0.02	0.00	0.00	0.00	0.00	0.00	0.00	0.00	0.00	0.00	0.00	0.01	0.00	0.00	0.00	0.00
g__Fibrobacter	0.00	0.00	0.00	0.00	0.00	0.01	0.00	0.00	0.01	0.01	0.00	0.00	0.00	0.01	0.00	0.00
g__Jatrophihabitans	0.01	0.01	0.00	0.00	0.00	0.00	0.00	0.00	0.00	0.00	0.00	0.00	0.00	0.00	0.00	0.00
g__Mesotoga	0.00	0.00	0.00	0.00	0.00	0.00	0.00	0.00	0.01	0.00	0.00	0.01	0.00	0.00	0.01	0.00
g__Insolitispirillum	0.00	0.00	0.00	0.02	0.00	0.00	0.00	0.01	0.00	0.00	0.00	0.00	0.00	0.00	0.00	0.00
g__Collinsella	0.00	0.00	0.00	0.00	0.00	0.01	0.00	0.00	0.00	0.00	0.00	0.02	0.00	0.00	0.00	0.00
g__p-2534-18B5_gut_group_unclassified	0.00	0.00	0.00	0.00	0.00	0.01	0.00	0.00	0.00	0.00	0.01	0.00	0.00	0.00	0.00	0.00
g__Janthinobacterium	0.01	0.01	0.00	0.01	0.00	0.00	0.00	0.00	0.00	0.00	0.00	0.00	0.00	0.00	0.00	0.00
g__Pir4_lineage	0.00	0.00	0.00	0.00	0.00	0.00	0.00	0.00	0.00	0.00	0.01	0.00	0.00	0.00	0.01	0.01
g__Sulfurovum	0.00	0.00	0.00	0.00	0.00	0.01	0.00	0.00	0.00	0.00	0.01	0.00	0.00	0.01	0.01	0.00
g__Legionella	0.00	0.00	0.00	0.00	0.00	0.00	0.00	0.00	0.00	0.00	0.00	0.00	0.00	0.01	0.00	0.02
g__Dechloromonas	0.00	0.00	0.00	0.00	0.00	0.00	0.00	0.00	0.02	0.00	0.00	0.00	0.00	0.01	0.00	0.00
g__Prolixibacteraceae_unclassified	0.00	0.00	0.00	0.00	0.00	0.00	0.00	0.01	0.00	0.00	0.01	0.00	0.00	0.01	0.00	0.00
g__Mariniphaga	0.00	0.00	0.00	0.00	0.00	0.00	0.00	0.00	0.01	0.00	0.00	0.00	0.00	0.02	0.00	0.00
g__Malaciobacter	0.00	0.01	0.01	0.01	0.00	0.00	0.00	0.00	0.00	0.00	0.00	0.00	0.00	0.00	0.00	0.00
g__Methylocaldum	0.00	0.00	0.00	0.00	0.00	0.00	0.00	0.00	0.00	0.00	0.00	0.00	0.00	0.01	0.00	0.01
g__Sphingomonas	0.01	0.00	0.00	0.00	0.00	0.00	0.00	0.00	0.00	0.00	0.00	0.00	0.00	0.01	0.00	0.00
g__Coprococcus	0.00	0.00	0.00	0.00	0.00	0.00	0.00	0.00	0.00	0.01	0.00	0.00	0.00	0.01	0.01	0.00
g__Leptolinea	0.00	0.00	0.00	0.00	0.00	0.01	0.00	0.00	0.00	0.00	0.00	0.00	0.00	0.01	0.00	0.00
g__Luteibacter	0.00	0.01	0.02	0.00	0.00	0.00	0.00	0.00	0.00	0.00	0.00	0.00	0.00	0.00	0.00	0.00
g__Mediterraneibacter	0.01	0.00	0.00	0.00	0.00	0.01	0.00	0.00	0.00	0.00	0.00	0.00	0.00	0.00	0.00	0.00
g__Trichlorobacter	0.00	0.00	0.00	0.00	0.00	0.00	0.00	0.00	0.00	0.01	0.00	0.00	0.00	0.00	0.01	0.00
g__Sulfurospirillum	0.00	0.00	0.00	0.00	0.00	0.00	0.01	0.00	0.00	0.00	0.00	0.00	0.00	0.00	0.00	0.01
g__Allorhizobium-Neorhizobium-Pararhizobium-Rhizobium	0.00	0.00	0.00	0.00	0.00	0.01	0.00	0.00	0.00	0.00	0.00	0.00	0.00	0.00	0.02	0.00
g__Clostridium]_methylpentosum_group_unclassified	0.00	0.01	0.01	0.00	0.00	0.00	0.00	0.00	0.00	0.00	0.00	0.00	0.00	0.00	0.00	0.00
g__GZKB124_unclassified	0.00	0.00	0.00	0.00	0.00	0.00	0.00	0.00	0.00	0.00	0.01	0.00	0.00	0.01	0.00	0.00
g__Acidovorax	0.00	0.00	0.01	0.00	0.00	0.00	0.00	0.00	0.00	0.00	0.00	0.00	0.00	0.00	0.01	0.00
g__Dechlorobacter	0.00	0.00	0.00	0.00	0.00	0.00	0.00	0.00	0.00	0.00	0.00	0.01	0.00	0.01	0.00	0.00
g__Methylobacter	0.00	0.00	0.00	0.00	0.00	0.00	0.00	0.00	0.01	0.00	0.00	0.00	0.00	0.00	0.00	0.01
g__Rhodoferax	0.00	0.00	0.00	0.00	0.00	0.00	0.00	0.00	0.00	0.00	0.00	0.00	0.00	0.01	0.01	0.00
g__AD3_unclassified	0.00	0.01	0.01	0.00	0.00	0.00	0.00	0.00	0.00	0.00	0.00	0.00	0.00	0.00	0.00	0.00
g__Desulfosarcinaceae_unclassified	0.00	0.00	0.00	0.00	0.00	0.00	0.02	0.00	0.00	0.00	0.00	0.00	0.00	0.00	0.00	0.00
g__Faecalicatena	0.00	0.00	0.00	0.00	0.00	0.01	0.01	0.00	0.00	0.00	0.00	0.00	0.00	0.00	0.00	0.00
g__Tuzzerella	0.00	0.00	0.01	0.00	0.00	0.00	0.00	0.00	0.01	0.00	0.00	0.00	0.00	0.00	0.00	0.00
g__Immundisolibacter	0.00	0.00	0.00	0.00	0.00	0.00	0.00	0.00	0.00	0.00	0.00	0.00	0.00	0.01	0.01	0.00
g__Rhodospirillales_unclassified	0.00	0.00	0.00	0.00	0.00	0.00	0.00	0.00	0.00	0.00	0.00	0.00	0.00	0.00	0.00	0.01
g__Vulcaniibacterium	0.00	0.00	0.00	0.00	0.00	0.01	0.00	0.00	0.00	0.00	0.00	0.00	0.00	0.00	0.00	0.00
g__Methyloglobulus	0.00	0.00	0.00	0.00	0.01	0.00	0.00	0.00	0.00	0.00	0.00	0.00	0.00	0.00	0.00	0.00
g__Catenisphaera	0.00	0.00	0.00	0.00	0.00	0.00	0.00	0.00	0.00	0.00	0.00	0.01	0.00	0.00	0.00	0.00
g__Eubacterium]_ventriosum_group	0.00	0.00	0.00	0.00	0.00	0.00	0.00	0.00	0.00	0.00	0.00	0.01	0.00	0.00	0.00	0.01
g__Pelotomaculum	0.00	0.00	0.00	0.00	0.00	0.00	0.01	0.00	0.00	0.00	0.01	0.00	0.00	0.00	0.00	0.00
g__Haloferula	0.00	0.00	0.00	0.00	0.00	0.00	0.00	0.00	0.00	0.00	0.00	0.00	0.00	0.00	0.00	0.00
g__Porphyrobacter	0.00	0.00	0.00	0.00	0.00	0.01	0.00	0.00	0.00	0.01	0.00	0.00	0.00	0.00	0.00	0.00
g__Fusicatenibacter	0.00	0.00	0.00	0.00	0.00	0.01	0.00	0.00	0.00	0.00	0.00	0.00	0.00	0.00	0.01	0.00
g__Amnipila	0.00	0.00	0.00	0.00	0.00	0.00	0.00	0.00	0.01	0.00	0.00	0.00	0.00	0.00	0.01	0.00
g__Thauera	0.00	0.00	0.00	0.00	0.00	0.00	0.00	0.00	0.00	0.00	0.00	0.01	0.00	0.00	0.00	0.01
g__Bittarella	0.00	0.00	0.00	0.00	0.00	0.01	0.00	0.00	0.00	0.00	0.00	0.00	0.00	0.00	0.00	0.01
g__Kineosporiaceae_unclassified	0.00	0.00	0.00	0.00	0.00	0.00	0.00	0.01	0.00	0.00	0.00	0.00	0.00	0.00	0.01	0.00
g__Phenylobacterium	0.00	0.00	0.00	0.00	0.00	0.00	0.00	0.00	0.00	0.00	0.00	0.00	0.00	0.01	0.00	0.00
g__Sphingorhabdus	0.00	0.00	0.00	0.00	0.00	0.00	0.00	0.00	0.00	0.00	0.00	0.00	0.00	0.00	0.01	0.00
g__Roseomonas	0.00	0.00	0.00	0.00	0.00	0.00	0.00	0.00	0.00	0.00	0.00	0.00	0.00	0.00	0.01	0.00
g__Pirellula	0.00	0.00	0.00	0.00	0.00	0.00	0.01	0.00	0.00	0.00	0.00	0.00	0.00	0.00	0.00	0.00
g__Hydrogenedensaceae_unclassified	0.00	0.00	0.00	0.00	0.00	0.00	0.00	0.00	0.00	0.00	0.00	0.00	0.00	0.01	0.00	0.00
g__Clostridiales_Family_XIII._Incertae_Sedis_unclassified	0.01	0.00	0.00	0.00	0.00	0.00	0.00	0.00	0.00	0.00	0.00	0.00	0.00	0.00	0.00	0.00
g__Aminobacterium	0.00	0.00	0.00	0.00	0.00	0.00	0.00	0.00	0.00	0.00	0.01	0.00	0.00	0.00	0.00	0.00
g__Luteolibacter	0.00	0.00	0.00	0.00	0.01	0.00	0.00	0.00	0.00	0.00	0.00	0.00	0.00	0.00	0.00	0.00
g__Prevotella	0.00	0.00	0.00	0.00	0.00	0.00	0.00	0.00	0.00	0.01	0.00	0.00	0.00	0.00	0.00	0.00
g__Methylomonadaceae_unclassified	0.00	0.00	0.00	0.00	0.00	0.00	0.00	0.00	0.00	0.00	0.00	0.00	0.00	0.00	0.01	0.00
g__Ruminococcus]_gauvreauii_group	0.00	0.00	0.00	0.00	0.00	0.00	0.00	0.00	0.00	0.00	0.00	0.00	0.00	0.00	0.01	0.00
g__Flavobacterium	0.00	0.00	0.00	0.00	0.00	0.01	0.00	0.00	0.00	0.00	0.00	0.00	0.00	0.00	0.00	0.00
g__Geobacter	0.00	0.00	0.00	0.00	0.00	0.00	0.01	0.00	0.01	0.00	0.00	0.00	0.00	0.00	0.00	0.00
g__Hydrogenoanaerobacterium	0.01	0.00	0.01	0.00	0.00	0.00	0.00	0.00	0.00	0.00	0.00	0.00	0.00	0.00	0.00	0.00
g__Peptostreptococcales-Tissierellales_unclassified	0.00	0.00	0.00	0.00	0.00	0.00	0.00	0.00	0.00	0.01	0.00	0.00	0.00	0.00	0.00	0.01
g__Aridibacter	0.00	0.00	0.00	0.00	0.00	0.00	0.01	0.01	0.00	0.00	0.00	0.00	0.00	0.00	0.00	0.00
g__Macromonas	0.00	0.00	0.00	0.00	0.00	0.00	0.00	0.00	0.00	0.00	0.00	0.01	0.00	0.00	0.00	0.00
g__Planctomycetales_unclassified	0.00	0.00	0.00	0.00	0.00	0.00	0.00	0.00	0.00	0.00	0.00	0.00	0.00	0.01	0.00	0.00
g__Erysipelatoclostridiaceae_unclassified	0.00	0.00	0.00	0.00	0.00	0.00	0.00	0.00	0.00	0.01	0.00	0.00	0.00	0.00	0.00	0.00
g__Limnochordia_unclassified	0.00	0.00	0.00	0.00	0.00	0.00	0.00	0.00	0.00	0.00	0.00	0.00	0.00	0.00	0.00	0.00
g__UBA6140	0.00	0.00	0.00	0.00	0.00	0.01	0.00	0.00	0.00	0.00	0.00	0.00	0.00	0.00	0.00	0.00
g__Vogesella	0.00	0.00	0.01	0.00	0.00	0.00	0.00	0.00	0.00	0.00	0.00	0.00	0.00	0.00	0.01	0.00
g__Nostoc_PCC-8976	0.00	0.00	0.00	0.00	0.01	0.00	0.00	0.00	0.00	0.00	0.00	0.00	0.00	0.00	0.00	0.00
g__Limnobacter	0.00	0.00	0.00	0.00	0.00	0.00	0.00	0.00	0.00	0.00	0.01	0.00	0.00	0.00	0.00	0.00
g__UCG-004	0.00	0.00	0.00	0.00	0.00	0.00	0.00	0.00	0.00	0.00	0.01	0.00	0.00	0.00	0.00	0.00
g__Paracaedibacteraceae_unclassified	0.00	0.00	0.00	0.00	0.00	0.00	0.00	0.00	0.00	0.00	0.00	0.00	0.00	0.00	0.00	0.00
g__Uliginosibacterium	0.00	0.00	0.00	0.00	0.00	0.00	0.00	0.00	0.00	0.00	0.00	0.00	0.00	0.00	0.00	0.00
g__Anaerolineae_unclassified	0.00	0.00	0.00	0.00	0.00	0.00	0.00	0.00	0.00	0.00	0.00	0.00	0.00	0.00	0.01	0.00
g__Thiobacillus	0.00	0.00	0.00	0.00	0.00	0.00	0.00	0.00	0.00	0.00	0.00	0.00	0.00	0.00	0.01	0.00
g__Methylophilus	0.00	0.00	0.00	0.00	0.00	0.00	0.01	0.00	0.00	0.00	0.00	0.00	0.00	0.00	0.00	0.00
g__Ramlibacter	0.00	0.00	0.00	0.00	0.00	0.00	0.00	0.00	0.00	0.00	0.01	0.00	0.00	0.00	0.00	0.00
g__Achromobacter	0.00	0.00	0.00	0.00	0.00	0.00	0.00	0.00	0.00	0.00	0.01	0.00	0.00	0.00	0.00	0.00
g__Marasmitruncus	0.00	0.00	0.00	0.00	0.00	0.00	0.00	0.00	0.00	0.00	0.00	0.01	0.00	0.00	0.00	0.00
g__Syntrophaceae_unclassified	0.00	0.00	0.00	0.00	0.00	0.00	0.00	0.00	0.00	0.00	0.00	0.01	0.00	0.00	0.00	0.00
g__Azospirillum	0.00	0.00	0.00	0.00	0.00	0.00	0.00	0.00	0.00	0.00	0.00	0.00	0.00	0.00	0.00	0.00
g__WCHB1-81_unclassified	0.00	0.00	0.00	0.00	0.00	0.00	0.00	0.00	0.00	0.00	0.00	0.00	0.00	0.00	0.00	0.00
g__SH-PL14	0.00	0.00	0.00	0.00	0.00	0.00	0.00	0.00	0.00	0.00	0.00	0.00	0.00	0.00	0.00	0.00
g__Izemoplasmatales_unclassified	0.00	0.00	0.00	0.00	0.00	0.00	0.00	0.00	0.00	0.00	0.00	0.00	0.00	0.00	0.00	0.00
g__Lacticaseibacillus	0.00	0.00	0.00	0.01	0.00	0.00	0.00	0.00	0.00	0.00	0.00	0.00	0.00	0.00	0.00	0.00
g__Proteiniclasticum	0.00	0.00	0.00	0.00	0.00	0.00	0.00	0.00	0.00	0.00	0.00	0.00	0.00	0.00	0.01	0.00
g__Azonexus	0.00	0.00	0.00	0.00	0.00	0.01	0.00	0.00	0.00	0.00	0.00	0.00	0.00	0.00	0.00	0.00
g__Clostridiales_Family_IV._Incertae_Sedis_unclassified	0.00	0.00	0.01	0.00	0.00	0.00	0.00	0.00	0.00	0.00	0.00	0.00	0.00	0.00	0.00	0.00
g__Pragia	0.00	0.00	0.00	0.00	0.00	0.00	0.00	0.00	0.00	0.00	0.00	0.00	0.00	0.00	0.00	0.00
g__Methylotenera	0.00	0.00	0.00	0.00	0.00	0.00	0.00	0.00	0.00	0.00	0.00	0.00	0.00	0.00	0.00	0.01
g__Fluviicola	0.00	0.00	0.00	0.00	0.00	0.00	0.00	0.00	0.00	0.00	0.00	0.00	0.00	0.00	0.00	0.00
g__Rothia	0.00	0.00	0.00	0.00	0.00	0.00	0.00	0.00	0.00	0.00	0.00	0.00	0.00	0.00	0.00	0.01
g__Aquamicrobium	0.00	0.00	0.00	0.00	0.00	0.00	0.00	0.00	0.00	0.00	0.01	0.00	0.00	0.00	0.00	0.00
g__Exiguobacterium	0.00	0.00	0.00	0.00	0.00	0.00	0.00	0.00	0.00	0.00	0.01	0.00	0.00	0.00	0.00	0.00
g__Sphingopyxis	0.00	0.00	0.00	0.00	0.00	0.00	0.00	0.00	0.00	0.00	0.01	0.00	0.00	0.00	0.00	0.00
g__Phreatobacter	0.00	0.00	0.00	0.00	0.00	0.00	0.00	0.00	0.00	0.00	0.00	0.00	0.00	0.00	0.00	0.00
g__Steroidobacter	0.00	0.00	0.00	0.00	0.00	0.00	0.00	0.00	0.00	0.00	0.00	0.00	0.00	0.00	0.00	0.00
g__Holdemania	0.00	0.00	0.00	0.00	0.00	0.00	0.00	0.00	0.00	0.00	0.00	0.00	0.00	0.01	0.00	0.00
g__Prosthecomicrobium	0.00	0.01	0.00	0.00	0.00	0.00	0.00	0.00	0.00	0.00	0.00	0.00	0.00	0.00	0.00	0.00
g__Desulfuromonadaceae_unclassified	0.00	0.00	0.00	0.00	0.00	0.00	0.00	0.00	0.00	0.00	0.00	0.00	0.00	0.00	0.00	0.00
g__Zoogloea	0.00	0.00	0.00	0.00	0.00	0.00	0.00	0.00	0.00	0.01	0.00	0.00	0.00	0.00	0.00	0.00
g__Oligosphaera	0.00	0.00	0.00	0.00	0.00	0.00	0.00	0.00	0.00	0.00	0.00	0.00	0.00	0.00	0.00	0.00
g__Chryseobacterium	0.00	0.00	0.00	0.00	0.00	0.00	0.00	0.00	0.00	0.00	0.00	0.00	0.00	0.00	0.00	0.00
g__Rhodanobacteraceae_unclassified	0.00	0.00	0.01	0.00	0.00	0.00	0.00	0.00	0.00	0.00	0.00	0.00	0.00	0.00	0.00	0.00
g__Sporobacter	0.00	0.00	0.00	0.00	0.00	0.00	0.00	0.00	0.00	0.00	0.00	0.00	0.00	0.00	0.00	0.01
g__Verrucomicrobiota_unclassified	0.00	0.00	0.00	0.00	0.00	0.00	0.00	0.00	0.00	0.00	0.00	0.00	0.00	0.00	0.00	0.00
g__Gammaproteobacteria_unclassified	0.00	0.00	0.00	0.00	0.00	0.00	0.00	0.00	0.00	0.00	0.00	0.00	0.00	0.00	0.00	0.00
g__Brachyspira	0.01	0.00	0.00	0.00	0.00	0.00	0.00	0.00	0.00	0.00	0.00	0.00	0.00	0.00	0.00	0.00
g__Rhodobacteraceae_unclassified	0.01	0.00	0.00	0.00	0.00	0.00	0.00	0.00	0.00	0.00	0.00	0.00	0.00	0.00	0.00	0.00
g__Micromonospora	0.00	0.00	0.00	0.00	0.00	0.00	0.00	0.00	0.00	0.00	0.00	0.00	0.00	0.00	0.00	0.00
g__Prevotella_9	0.00	0.00	0.00	0.00	0.00	0.00	0.00	0.00	0.00	0.00	0.00	0.00	0.00	0.01	0.00	0.00
g__Sphaerochaeta	0.00	0.00	0.00	0.00	0.00	0.00	0.00	0.00	0.00	0.00	0.00	0.00	0.00	0.01	0.00	0.00
g__TM7a	0.00	0.00	0.00	0.00	0.00	0.00	0.00	0.00	0.00	0.00	0.00	0.00	0.00	0.01	0.00	0.00
g__SZB30_unclassified	0.00	0.01	0.00	0.00	0.00	0.00	0.00	0.00	0.00	0.00	0.00	0.00	0.00	0.00	0.00	0.00
g__Erysipelotrichales_unclassified	0.00	0.00	0.00	0.00	0.00	0.00	0.00	0.00	0.00	0.01	0.00	0.00	0.00	0.00	0.00	0.00
g__Fluviimonas	0.00	0.00	0.00	0.00	0.00	0.00	0.00	0.00	0.00	0.00	0.00	0.00	0.00	0.00	0.00	0.00
g__Brevundimonas	0.00	0.00	0.00	0.00	0.00	0.00	0.00	0.00	0.00	0.00	0.00	0.00	0.00	0.00	0.01	0.00
g__Dysgonomonas	0.00	0.00	0.00	0.01	0.00	0.00	0.00	0.00	0.00	0.00	0.00	0.00	0.00	0.00	0.00	0.00
g__Methylobacillus	0.00	0.00	0.00	0.01	0.00	0.00	0.00	0.00	0.00	0.00	0.00	0.00	0.00	0.00	0.00	0.00
g__LD1-PB3_unclassified	0.00	0.00	0.00	0.00	0.00	0.00	0.00	0.00	0.00	0.00	0.00	0.00	0.00	0.00	0.00	0.00
g__Lacibacter	0.00	0.00	0.00	0.00	0.00	0.00	0.00	0.00	0.00	0.00	0.00	0.00	0.00	0.00	0.00	0.00
g__LNR_A2-18	0.00	0.00	0.00	0.00	0.00	0.01	0.00	0.00	0.00	0.00	0.00	0.00	0.00	0.00	0.00	0.00
g__Carnobacterium	0.00	0.00	0.01	0.00	0.00	0.00	0.00	0.00	0.00	0.00	0.00	0.00	0.00	0.00	0.00	0.00
g__Pigmentiphaga	0.00	0.00	0.01	0.00	0.00	0.00	0.00	0.00	0.00	0.00	0.00	0.00	0.00	0.00	0.00	0.00
g__Pseudorhodobacter	0.00	0.00	0.01	0.00	0.00	0.00	0.00	0.00	0.00	0.00	0.00	0.00	0.00	0.00	0.00	0.00
g__Streptomyces	0.00	0.00	0.00	0.00	0.01	0.00	0.00	0.00	0.00	0.00	0.00	0.00	0.00	0.00	0.00	0.00
g__Campylobacter	0.00	0.00	0.00	0.00	0.00	0.00	0.00	0.00	0.01	0.00	0.00	0.00	0.00	0.00	0.00	0.00
g__Membranicola	0.00	0.00	0.00	0.00	0.00	0.00	0.00	0.00	0.01	0.00	0.00	0.00	0.00	0.00	0.00	0.00
g__Clostridium]_innocuum_group	0.00	0.00	0.00	0.00	0.00	0.00	0.00	0.00	0.00	0.00	0.00	0.00	0.00	0.00	0.00	0.00
g__Desulforhabdus	0.00	0.00	0.00	0.00	0.00	0.00	0.00	0.00	0.00	0.00	0.00	0.00	0.00	0.00	0.00	0.00
g__Pir3_lineage	0.00	0.00	0.00	0.00	0.00	0.00	0.00	0.00	0.00	0.00	0.00	0.00	0.00	0.00	0.00	0.00
g__Desulfurivibrio	0.00	0.00	0.00	0.00	0.00	0.00	0.00	0.00	0.00	0.00	0.00	0.00	0.00	0.00	0.00	0.00
g__Acidibacter	0.00	0.00	0.00	0.00	0.00	0.00	0.00	0.00	0.00	0.00	0.00	0.00	0.00	0.00	0.00	0.00
g__Rubinisphaeraceae_unclassified	0.00	0.00	0.00	0.00	0.00	0.00	0.00	0.00	0.00	0.00	0.00	0.00	0.00	0.00	0.00	0.00
g__Deinococcus	0.00	0.00	0.00	0.00	0.00	0.00	0.00	0.00	0.00	0.00	0.00	0.00	0.00	0.00	0.00	0.00
g__Candidatus_Paenicardinium	0.00	0.00	0.00	0.00	0.00	0.00	0.00	0.00	0.00	0.00	0.00	0.00	0.00	0.00	0.00	0.00
g__Neglecta	0.00	0.00	0.00	0.00	0.00	0.00	0.00	0.00	0.00	0.00	0.00	0.00	0.00	0.00	0.00	0.00
g__Aneurinibacillus	0.00	0.00	0.00	0.00	0.00	0.00	0.00	0.00	0.00	0.00	0.00	0.00	0.00	0.00	0.00	0.00
g__Aureimonas	0.00	0.00	0.00	0.00	0.00	0.00	0.00	0.00	0.00	0.00	0.00	0.00	0.00	0.00	0.00	0.00
g__Butyricicoccaceae_unclassified	0.00	0.00	0.00	0.00	0.00	0.00	0.00	0.00	0.00	0.00	0.00	0.00	0.00	0.00	0.00	0.00
g__Lachnospiraceae_NK3A20_group	0.00	0.00	0.00	0.00	0.00	0.00	0.00	0.00	0.00	0.00	0.00	0.00	0.00	0.00	0.00	0.00
g__Family_XIII_UCG-001	0.00	0.00	0.00	0.00	0.00	0.00	0.00	0.00	0.00	0.00	0.00	0.00	0.00	0.00	0.00	0.00
g__Xanthomonadaceae_unclassified	0.00	0.00	0.00	0.00	0.00	0.00	0.00	0.00	0.00	0.00	0.00	0.00	0.00	0.00	0.00	0.00
g__Oscillospirales_unclassified	0.00	0.00	0.00	0.00	0.00	0.00	0.00	0.00	0.00	0.00	0.00	0.00	0.00	0.00	0.00	0.00
g__MVP-15_unclassified	0.00	0.00	0.00	0.00	0.00	0.00	0.00	0.00	0.00	0.00	0.00	0.00	0.00	0.00	0.00	0.00
g__Paenibacillus	0.00	0.00	0.00	0.00	0.00	0.00	0.00	0.00	0.00	0.00	0.00	0.00	0.00	0.00	0.00	0.00
g__Syntrophorhabdus	0.00	0.00	0.00	0.00	0.00	0.00	0.00	0.00	0.00	0.00	0.00	0.00	0.00	0.00	0.00	0.00
g__Brachybacterium	0.00	0.00	0.00	0.00	0.00	0.00	0.00	0.00	0.00	0.00	0.00	0.00	0.00	0.00	0.00	0.00
g__Thermomonas	0.00	0.00	0.00	0.00	0.00	0.00	0.00	0.00	0.00	0.00	0.00	0.00	0.00	0.00	0.00	0.00
g__Truepera	0.00	0.00	0.00	0.00	0.00	0.00	0.00	0.00	0.00	0.00	0.00	0.00	0.00	0.00	0.00	0.00
g__Candidatus_Colwellbacteria_unclassified	0.00	0.00	0.00	0.00	0.00	0.00	0.00	0.00	0.00	0.00	0.00	0.00	0.00	0.00	0.00	0.00
g__Advenella	0.00	0.00	0.00	0.00	0.00	0.00	0.00	0.00	0.00	0.00	0.00	0.00	0.00	0.00	0.00	0.00
g__Arthrobacter	0.00	0.00	0.00	0.00	0.00	0.00	0.00	0.00	0.00	0.00	0.00	0.00	0.00	0.00	0.00	0.00
g__Raineya	0.00	0.00	0.00	0.00	0.00	0.00	0.00	0.00	0.00	0.00	0.00	0.00	0.00	0.00	0.00	0.00
g__Acholeplasma	0.00	0.00	0.00	0.00	0.00	0.00	0.00	0.00	0.00	0.00	0.00	0.00	0.00	0.00	0.00	0.00
g__Desulfoprunum	0.00	0.00	0.00	0.00	0.00	0.00	0.00	0.00	0.00	0.00	0.00	0.00	0.00	0.00	0.00	0.00
g__Epulopiscium	0.00	0.00	0.00	0.00	0.00	0.00	0.00	0.00	0.00	0.00	0.00	0.00	0.00	0.00	0.00	0.00
g__Aquisphaera	0.00	0.00	0.00	0.00	0.00	0.00	0.00	0.00	0.00	0.00	0.00	0.00	0.00	0.00	0.00	0.00
g__Bryobacter	0.00	0.00	0.00	0.00	0.00	0.00	0.00	0.00	0.00	0.00	0.00	0.00	0.00	0.00	0.00	0.00
g__Acetitomaculum	0.00	0.00	0.00	0.00	0.00	0.00	0.00	0.00	0.00	0.00	0.00	0.00	0.00	0.00	0.00	0.00
g__Dehalococcoidales_unclassified	0.00	0.00	0.00	0.00	0.00	0.00	0.00	0.00	0.00	0.00	0.00	0.00	0.00	0.00	0.00	0.00
g__Exilispira	0.00	0.00	0.00	0.00	0.00	0.00	0.00	0.00	0.00	0.00	0.00	0.00	0.00	0.00	0.00	0.00
g__Cellulosilyticum	0.00	0.00	0.00	0.00	0.00	0.00	0.00	0.00	0.00	0.00	0.00	0.00	0.00	0.00	0.00	0.00
g__Comamonas	0.00	0.00	0.00	0.00	0.00	0.00	0.00	0.00	0.00	0.00	0.00	0.00	0.00	0.00	0.00	0.00
g__Desulfobacca	0.00	0.00	0.00	0.00	0.00	0.00	0.00	0.00	0.00	0.00	0.00	0.00	0.00	0.00	0.00	0.00
g__Hyphomicrobium	0.00	0.00	0.00	0.00	0.00	0.00	0.00	0.00	0.00	0.00	0.00	0.00	0.00	0.00	0.00	0.00
g__OM190_unclassified	0.00	0.00	0.00	0.00	0.00	0.00	0.00	0.00	0.00	0.00	0.00	0.00	0.00	0.00	0.00	0.00
g__Sva0485_unclassified	0.00	0.00	0.00	0.00	0.00	0.00	0.00	0.00	0.00	0.00	0.00	0.00	0.00	0.00	0.00	0.00
g__Sneathiella	0.00	0.00	0.00	0.00	0.00	0.00	0.00	0.00	0.00	0.00	0.00	0.00	0.00	0.00	0.00	0.00
g__Trichococcus	0.00	0.00	0.00	0.00	0.00	0.00	0.00	0.00	0.00	0.00	0.00	0.00	0.00	0.00	0.00	0.00
g__Atopobium	0.00	0.00	0.00	0.00	0.00	0.00	0.00	0.00	0.00	0.00	0.00	0.00	0.00	0.00	0.00	0.00
g__Chitinophagales_unclassified	0.00	0.00	0.00	0.00	0.00	0.00	0.00	0.00	0.00	0.00	0.00	0.00	0.00	0.00	0.00	0.00
g__Lachnospiraceae_NC2004_group	0.00	0.00	0.00	0.00	0.00	0.00	0.00	0.00	0.00	0.00	0.00	0.00	0.00	0.00	0.00	0.00
g__Lysobacter	0.00	0.00	0.00	0.00	0.00	0.00	0.00	0.00	0.00	0.00	0.00	0.00	0.00	0.00	0.00	0.00
g__Ahniella	0.00	0.00	0.00	0.00	0.00	0.00	0.00	0.00	0.00	0.00	0.00	0.00	0.00	0.00	0.00	0.00
g__Candidatus_Caldatribacterium	0.00	0.00	0.00	0.00	0.00	0.00	0.00	0.00	0.00	0.00	0.00	0.00	0.00	0.00	0.00	0.00
g__Desulfobacter	0.00	0.00	0.00	0.00	0.00	0.00	0.00	0.00	0.00	0.00	0.00	0.00	0.00	0.00	0.00	0.00
g__Candidatus_Yanofskybacteria_unclassified	0.00	0.00	0.00	0.00	0.00	0.00	0.00	0.00	0.00	0.00	0.00	0.00	0.00	0.00	0.00	0.00
g__Novispirillum	0.00	0.00	0.00	0.00	0.00	0.00	0.00	0.00	0.00	0.00	0.00	0.00	0.00	0.00	0.00	0.00
g__Spirochaetaceae_unclassified	0.00	0.00	0.00	0.00	0.00	0.00	0.00	0.00	0.00	0.00	0.00	0.00	0.00	0.00	0.00	0.00
g__Subgroup_7_unclassified	0.00	0.00	0.00	0.00	0.00	0.00	0.00	0.00	0.00	0.00	0.00	0.00	0.00	0.00	0.00	0.00
g__Thalassobaculales_unclassified	0.00	0.00	0.00	0.00	0.00	0.00	0.00	0.00	0.00	0.00	0.00	0.00	0.00	0.00	0.00	0.00
g__Gemmatimonadaceae_unclassified	0.00	0.00	0.00	0.00	0.00	0.00	0.00	0.00	0.00	0.00	0.00	0.00	0.00	0.00	0.00	0.00
g__Sandaracinaceae_unclassified	0.00	0.00	0.00	0.00	0.00	0.00	0.00	0.00	0.00	0.00	0.00	0.00	0.00	0.00	0.00	0.00
g__Candidatus_Campbellbacteria_unclassified	0.00	0.00	0.00	0.00	0.00	0.00	0.00	0.00	0.00	0.00	0.00	0.00	0.00	0.00	0.00	0.00
g__Pirellulaceae_unclassified	0.00	0.00	0.00	0.00	0.00	0.00	0.00	0.00	0.00	0.00	0.00	0.00	0.00	0.00	0.00	0.00
g__Pleomorphomonadaceae_unclassified	0.00	0.00	0.00	0.00	0.00	0.00	0.00	0.00	0.00	0.00	0.00	0.00	0.00	0.00	0.00	0.00
g__Vicinamibacteraceae_unclassified	0.00	0.00	0.00	0.00	0.00	0.00	0.00	0.00	0.00	0.00	0.00	0.00	0.00	0.00	0.00	0.00
