# Supplementary material for: Multi-omics analysis of the biological mechanism of the pathogenesis of non-alcoholic fatty liver disease
Source: Front Microbiol. 2024 Jul 26;15:1379064. doi: 10.3389/fmicb.2024.1379064 (PMC11310135; doi:10.3389/fmicb.2024.1379064)
Supplement: Supplementary file 4 [file Table_4.xlsx]

## Sheet: Sheet1
Biomarkernames	Log10AverageAbundance	EnrichedGroups	LDA	KW_Pvalue
d__Bacteria	5.99977			-
d__Bacteria.p__Acidobacteriota	2.75012			-
d__Bacteria.p__Acidobacteriota.c__Acidobacteriae	0			-
d__Bacteria.p__Acidobacteriota.c__Acidobacteriae.o__Bryobacterales	0			-
d__Bacteria.p__Acidobacteriota.c__Acidobacteriae.o__Bryobacterales.f__Bryobacteraceae	0			-
d__Bacteria.p__Acidobacteriota.c__Acidobacteriae.o__Bryobacterales.f__Bryobacteraceae.g__Bryobacter	0			-
d__Bacteria.p__Acidobacteriota.c__Acidobacteriae.o__Bryobacterales.f__Bryobacteraceae.g__Bryobacter.s__Bryobacter_unclassified	0			-
d__Bacteria.p__Acidobacteriota.c__Blastocatellia	1.39794			-
d__Bacteria.p__Acidobacteriota.c__Blastocatellia.o__Blastocatellales	1.39794			-
d__Bacteria.p__Acidobacteriota.c__Blastocatellia.o__Blastocatellales.f__Blastocatellaceae	1.39794			-
d__Bacteria.p__Acidobacteriota.c__Blastocatellia.o__Blastocatellales.f__Blastocatellaceae.g__Aridibacter	1.39794			-
d__Bacteria.p__Acidobacteriota.c__Blastocatellia.o__Blastocatellales.f__Blastocatellaceae.g__Aridibacter.s__Aridibacter_unclassified	1.39794			-
d__Bacteria.p__Acidobacteriota.c__Holophagae	0			-
d__Bacteria.p__Acidobacteriota.c__Holophagae.o__Subgroup_7	0			-
d__Bacteria.p__Acidobacteriota.c__Holophagae.o__Subgroup_7.f__Subgroup_7_unclassified	0			-
d__Bacteria.p__Acidobacteriota.c__Holophagae.o__Subgroup_7.f__Subgroup_7_unclassified.g__Subgroup_7_unclassified	0			-
d__Bacteria.p__Acidobacteriota.c__Holophagae.o__Subgroup_7.f__Subgroup_7_unclassified.g__Subgroup_7_unclassified.s__Subgroup_7_unclassified	0			-
d__Bacteria.p__Acidobacteriota.c__Subgroup_18	2			-
d__Bacteria.p__Acidobacteriota.c__Subgroup_18.o__Subgroup_18_unclassified	2			-
d__Bacteria.p__Acidobacteriota.c__Subgroup_18.o__Subgroup_18_unclassified.f__Subgroup_18_unclassified	2			-
d__Bacteria.p__Acidobacteriota.c__Subgroup_18.o__Subgroup_18_unclassified.f__Subgroup_18_unclassified.g__Subgroup_18_unclassified	2			-
d__Bacteria.p__Acidobacteriota.c__Subgroup_18.o__Subgroup_18_unclassified.f__Subgroup_18_unclassified.g__Subgroup_18_unclassified.s__Subgroup_18_unclassified	2			-
d__Bacteria.p__Acidobacteriota.c__Vicinamibacteria	0			-
d__Bacteria.p__Acidobacteriota.c__Vicinamibacteria.o__Vicinamibacterales	0			-
d__Bacteria.p__Acidobacteriota.c__Vicinamibacteria.o__Vicinamibacterales.f__Vicinamibacteraceae	0			-
d__Bacteria.p__Acidobacteriota.c__Vicinamibacteria.o__Vicinamibacterales.f__Vicinamibacteraceae.g__Vicinamibacteraceae_unclassified	0			-
d__Bacteria.p__Acidobacteriota.c__Vicinamibacteria.o__Vicinamibacterales.f__Vicinamibacteraceae.g__Vicinamibacteraceae_unclassified.s__Vicinamibacteraceae_unclassified	0			-
d__Bacteria.p__Actinobacteriota	7.10515	Disease	6.70888	0.0032759
d__Bacteria.p__Actinobacteriota.c__Actinobacteria	5.9562	Disease	5.61796	0.0016163
d__Bacteria.p__Actinobacteriota.c__Actinobacteria.o__Bifidobacteriales	5.62557	Disease	5.29804	0.0016163
d__Bacteria.p__Actinobacteriota.c__Actinobacteria.o__Bifidobacteriales.f__Bifidobacteriaceae	5.62557	Disease	5.29804	0.0016163
d__Bacteria.p__Actinobacteriota.c__Actinobacteria.o__Bifidobacteriales.f__Bifidobacteriaceae.g__Bifidobacterium	5.62557	Disease	5.29804	0.0016163
d__Bacteria.p__Actinobacteriota.c__Actinobacteria.o__Bifidobacteriales.f__Bifidobacteriaceae.g__Bifidobacterium.s__Bifidobacterium_unclassified	5.62557	Disease	5.29804	0.0016163
d__Bacteria.p__Actinobacteriota.c__Actinobacteria.o__Corynebacteriales	3.73838			-
d__Bacteria.p__Actinobacteriota.c__Actinobacteria.o__Corynebacteriales.f__Corynebacteriaceae	2.57403			-
d__Bacteria.p__Actinobacteriota.c__Actinobacteria.o__Corynebacteriales.f__Corynebacteriaceae.g__Corynebacterium	2.57403			-
d__Bacteria.p__Actinobacteriota.c__Actinobacteria.o__Corynebacteriales.f__Corynebacteriaceae.g__Corynebacterium.s__Corynebacterium_unclassified	2.57403			-
d__Bacteria.p__Actinobacteriota.c__Actinobacteria.o__Corynebacteriales.f__Mycobacteriaceae	1.79588			-
d__Bacteria.p__Actinobacteriota.c__Actinobacteria.o__Corynebacteriales.f__Mycobacteriaceae.g__Mycobacterium	1.79588			-
d__Bacteria.p__Actinobacteriota.c__Actinobacteria.o__Corynebacteriales.f__Mycobacteriaceae.g__Mycobacterium.s__Mycobacterium_unclassified	1.79588			-
d__Bacteria.p__Actinobacteriota.c__Actinobacteria.o__Corynebacteriales.f__Nocardiaceae	3.16879			-
d__Bacteria.p__Actinobacteriota.c__Actinobacteria.o__Corynebacteriales.f__Nocardiaceae.g__Gordonia	2			-
d__Bacteria.p__Actinobacteriota.c__Actinobacteria.o__Corynebacteriales.f__Nocardiaceae.g__Gordonia.s__Gordonia_unclassified	2			-
d__Bacteria.p__Actinobacteriota.c__Actinobacteria.o__Corynebacteriales.f__Nocardiaceae.g__Rhodococcus	2.81291			-
d__Bacteria.p__Actinobacteriota.c__Actinobacteria.o__Corynebacteriales.f__Nocardiaceae.g__Rhodococcus.s__Rhodococcus_unclassified	2.81291			-
d__Bacteria.p__Actinobacteriota.c__Actinobacteria.o__Frankiales	1.69897			-
d__Bacteria.p__Actinobacteriota.c__Actinobacteria.o__Frankiales.f__Frankiaceae	1.69897			-
d__Bacteria.p__Actinobacteriota.c__Actinobacteria.o__Frankiales.f__Frankiaceae.g__Jatrophihabitans	1.69897			-
d__Bacteria.p__Actinobacteriota.c__Actinobacteria.o__Frankiales.f__Frankiaceae.g__Jatrophihabitans.s__Jatrophihabitans_unclassified	1.69897			-
d__Bacteria.p__Actinobacteriota.c__Actinobacteria.o__Micrococcales	1.57403			-
d__Bacteria.p__Actinobacteriota.c__Actinobacteria.o__Micrococcales.f__Dermabacteraceae	0			-
d__Bacteria.p__Actinobacteriota.c__Actinobacteria.o__Micrococcales.f__Dermabacteraceae.g__Brachybacterium	0			-
d__Bacteria.p__Actinobacteriota.c__Actinobacteria.o__Micrococcales.f__Dermabacteraceae.g__Brachybacterium.s__Brachybacterium_unclassified	0			-
d__Bacteria.p__Actinobacteriota.c__Actinobacteria.o__Micrococcales.f__Micrococcaceae	1.39794			-
d__Bacteria.p__Actinobacteriota.c__Actinobacteria.o__Micrococcales.f__Micrococcaceae.g__Rothia	1.39794			-
d__Bacteria.p__Actinobacteriota.c__Actinobacteria.o__Micrococcales.f__Micrococcaceae.g__Rothia.s__Rothia_unclassified	1.39794			-
d__Bacteria.p__Actinobacteriota.c__Actinobacteria.o__Micromonosporales	0			-
d__Bacteria.p__Actinobacteriota.c__Actinobacteria.o__Micromonosporales.f__Micromonosporaceae	0			-
d__Bacteria.p__Actinobacteriota.c__Actinobacteria.o__Micromonosporales.f__Micromonosporaceae.g__Micromonospora	0			-
d__Bacteria.p__Actinobacteriota.c__Actinobacteria.o__Micromonosporales.f__Micromonosporaceae.g__Micromonospora.s__Micromonospora_unclassified	0			-
d__Bacteria.p__Actinobacteriota.c__Actinobacteria.o__Streptomycetales	1.09691			-
d__Bacteria.p__Actinobacteriota.c__Actinobacteria.o__Streptomycetales.f__Streptomycetaceae	1.09691			-
d__Bacteria.p__Actinobacteriota.c__Actinobacteria.o__Streptomycetales.f__Streptomycetaceae.g__Streptomyces	1.09691			-
d__Bacteria.p__Actinobacteriota.c__Actinobacteria.o__Streptomycetales.f__Streptomycetaceae.g__Streptomyces.s__Streptomyces_unclassified	1.09691			-
d__Bacteria.p__Actinobacteriota.c__Actinobacteriota	1.57403			-
d__Bacteria.p__Actinobacteriota.c__Actinobacteriota.o__Kineosporiales	1.09691			-
d__Bacteria.p__Actinobacteriota.c__Actinobacteriota.o__Kineosporiales.f__Kineosporiaceae	1.09691			-
d__Bacteria.p__Actinobacteriota.c__Actinobacteriota.o__Kineosporiales.f__Kineosporiaceae.g__Kineosporiaceae_unclassified	1.09691			-
d__Bacteria.p__Actinobacteriota.c__Actinobacteriota.o__Kineosporiales.f__Kineosporiaceae.g__Kineosporiaceae_unclassified.s__Kineosporiaceae_unclassified	1.09691			-
d__Bacteria.p__Actinobacteriota.c__Actinobacteriota.o__Micrococcales	1.09691			-
d__Bacteria.p__Actinobacteriota.c__Actinobacteriota.o__Micrococcales.f__Micrococcaceae	1.09691			-
d__Bacteria.p__Actinobacteriota.c__Actinobacteriota.o__Micrococcales.f__Micrococcaceae.g__Arthrobacter	0			-
d__Bacteria.p__Actinobacteriota.c__Actinobacteriota.o__Micrococcales.f__Micrococcaceae.g__Arthrobacter.s__Arthrobacter_sp__NW_2013_Rh11	0			-
d__Bacteria.p__Actinobacteriota.c__Actinobacteriota.o__Micromonosporales	0			-
d__Bacteria.p__Actinobacteriota.c__Actinobacteriota.o__Micromonosporales.f__Micromonosporaceae	0			-
d__Bacteria.p__Actinobacteriota.c__Actinobacteriota.o__Micromonosporales.f__Micromonosporaceae.g__Micromonospora	0			-
d__Bacteria.p__Actinobacteriota.c__Actinobacteriota.o__Micromonosporales.f__Micromonosporaceae.g__Micromonospora.s__Micromonospora_chersina	0			-
d__Bacteria.p__Actinobacteriota.c__Coriobacteriia	6.7607	Disease	6.3176	0.0032759
d__Bacteria.p__Actinobacteriota.c__Coriobacteriia.o__Coriobacteriales	6.65403	Disease	6.21676	0.0032759
d__Bacteria.p__Actinobacteriota.c__Coriobacteriia.o__Coriobacteriales.f__Atopobiaceae	6.16628	Disease	5.84647	0.000763704
d__Bacteria.p__Actinobacteriota.c__Coriobacteriia.o__Coriobacteriales.f__Atopobiaceae.g__Atopobiaceae_unclassified	3.0054			0.000776315
d__Bacteria.p__Actinobacteriota.c__Coriobacteriia.o__Coriobacteriales.f__Atopobiaceae.g__Atopobiaceae_unclassified.s__Atopobiaceae_unclassified	3.0054			0.000776315
d__Bacteria.p__Actinobacteriota.c__Coriobacteriia.o__Coriobacteriales.f__Atopobiaceae.g__Atopobium	0			-
d__Bacteria.p__Actinobacteriota.c__Coriobacteriia.o__Coriobacteriales.f__Atopobiaceae.g__Atopobium.s__Atopobium_sp__F0209	0			-
d__Bacteria.p__Actinobacteriota.c__Coriobacteriia.o__Coriobacteriales.f__Atopobiaceae.g__Coriobacteriaceae_UCG_002	5.734	Disease	5.43437	0.00130453
d__Bacteria.p__Actinobacteriota.c__Coriobacteriia.o__Coriobacteriales.f__Atopobiaceae.g__Coriobacteriaceae_UCG_002.s__Coriobacteriaceae_UCG_002_unclassified	5.734	Disease	5.43437	0.00130453
d__Bacteria.p__Actinobacteriota.c__Coriobacteriia.o__Coriobacteriales.f__Atopobiaceae.g__Olsenella	4.88958	Disease	4.55197	0.00077753
d__Bacteria.p__Actinobacteriota.c__Coriobacteriia.o__Coriobacteriales.f__Atopobiaceae.g__Olsenella.s__Olsenella_phocaeensis	4.28668			0.00077753
d__Bacteria.p__Actinobacteriota.c__Coriobacteriia.o__Coriobacteriales.f__Atopobiaceae.g__Olsenella.s__Olsenella_sp__Mou02	1.57403			-
d__Bacteria.p__Actinobacteriota.c__Coriobacteriia.o__Coriobacteriales.f__Atopobiaceae.g__Olsenella.s__Olsenella_sp__S13_10	0			-
d__Bacteria.p__Actinobacteriota.c__Coriobacteriia.o__Coriobacteriales.f__Atopobiaceae.g__Olsenella.s__Olsenella_unclassified	0			-
d__Bacteria.p__Actinobacteriota.c__Coriobacteriia.o__Coriobacteriales.f__Coriobacteriaceae	2.60206			-
d__Bacteria.p__Actinobacteriota.c__Coriobacteriia.o__Coriobacteriales.f__Coriobacteriaceae.g__Collinsella	1.69897			-
d__Bacteria.p__Actinobacteriota.c__Coriobacteriia.o__Coriobacteriales.f__Coriobacteriaceae.g__Collinsella.s__Collinsella_unclassified	1.69897			-
d__Bacteria.p__Actinobacteriota.c__Coriobacteriia.o__Coriobacteriales.f__Coriobacteriaceae.g__Coriobacteriaceae_unclassified	2.24304			-
d__Bacteria.p__Actinobacteriota.c__Coriobacteriia.o__Coriobacteriales.f__Coriobacteriaceae.g__Coriobacteriaceae_unclassified.s__Coriobacteriaceae_unclassified	2.24304			-
d__Bacteria.p__Actinobacteriota.c__Coriobacteriia.o__Coriobacteriales.f__Coriobacteriales_Incertae_Sedis	2.17609			-
d__Bacteria.p__Actinobacteriota.c__Coriobacteriia.o__Coriobacteriales.f__Coriobacteriales_Incertae_Sedis.g__Coriobacteriales_Incertae_Sedis_unclassified	2.17609			-
d__Bacteria.p__Actinobacteriota.c__Coriobacteriia.o__Coriobacteriales.f__Coriobacteriales_Incertae_Sedis.g__Coriobacteriales_Incertae_Sedis_unclassified.s__Coriobacteriales_Incertae_Sedis_unclassified	2.17609			-
d__Bacteria.p__Actinobacteriota.c__Coriobacteriia.o__Coriobacteriales.f__Coriobacteriales_unclassified	3.02119			0.00032348
d__Bacteria.p__Actinobacteriota.c__Coriobacteriia.o__Coriobacteriales.f__Coriobacteriales_unclassified.g__Coriobacteriales_unclassified	3.02119			0.00032348
d__Bacteria.p__Actinobacteriota.c__Coriobacteriia.o__Coriobacteriales.f__Coriobacteriales_unclassified.g__Coriobacteriales_unclassified.s__Coriobacteriales_unclassified	3.02119			0.00032348
d__Bacteria.p__Actinobacteriota.c__Coriobacteriia.o__Coriobacteriales.f__Eggerthellaceae	5.82827			-
d__Bacteria.p__Actinobacteriota.c__Coriobacteriia.o__Coriobacteriales.f__Eggerthellaceae.g__DNF00809	2.47712			-
d__Bacteria.p__Actinobacteriota.c__Coriobacteriia.o__Coriobacteriales.f__Eggerthellaceae.g__DNF00809.s__DNF00809_unclassified	2.47712			-
d__Bacteria.p__Actinobacteriota.c__Coriobacteriia.o__Coriobacteriales.f__Eggerthellaceae.g__Eggerthellaceae_unclassified	2.39794			-
d__Bacteria.p__Actinobacteriota.c__Coriobacteriia.o__Coriobacteriales.f__Eggerthellaceae.g__Eggerthellaceae_unclassified.s__Eggerthellaceae_unclassified	2.39794			-
d__Bacteria.p__Actinobacteriota.c__Coriobacteriia.o__Coriobacteriales.f__Eggerthellaceae.g__Enterorhabdus	5.69121			-
d__Bacteria.p__Actinobacteriota.c__Coriobacteriia.o__Coriobacteriales.f__Eggerthellaceae.g__Enterorhabdus.s__Enterorhabdus_unclassified	5.61965	control	4.96777	0.0356919
d__Bacteria.p__Actinobacteriota.c__Coriobacteriia.o__Coriobacteriales.f__Eggerthellaceae.g__Gordonibacter	1.87506			0.0265003
d__Bacteria.p__Actinobacteriota.c__Coriobacteriia.o__Coriobacteriales.f__Eggerthellaceae.g__Gordonibacter.s__Gordonibacter_unclassified	1.87506			0.0265003
d__Bacteria.p__Actinobacteriota.c__Coriobacteriia.o__Coriobacteriales.f__Eggerthellaceae.g__Parvibacter	2.69897			0.0409462
d__Bacteria.p__Actinobacteriota.c__Coriobacteriia.o__Coriobacteriales.f__Eggerthellaceae.g__Parvibacter.s__Parvibacter_unclassified	2.69897			0.0409462
d__Bacteria.p__Actinobacteriota.c__Coriobacteriia.o__Eggerthellales	4.8811	Disease	4.39415	0.00860255
d__Bacteria.p__Actinobacteriota.c__Coriobacteriia.o__Eggerthellales.f__Eggerthellaceae	5.15927			-
d__Bacteria.p__Actinobacteriota.c__Coriobacteriia.o__Eggerthellales.f__Eggerthellaceae.g__Adlercreutzia	3.93576			-
d__Bacteria.p__Actinobacteriota.c__Coriobacteriia.o__Eggerthellales.f__Eggerthellaceae.g__Adlercreutzia.s__Adlercreutzia_equolifaciens	2.989			-
d__Bacteria.p__Actinobacteriota.c__Coriobacteriia.o__Eggerthellales.f__Eggerthellaceae.g__Adlercreutzia.s__Adlercreutzia_sp__S45	3.37566			-
d__Bacteria.p__Actinobacteriota.c__Coriobacteriia.o__Eggerthellales.f__Eggerthellaceae.g__Adlercreutzia.s__uncultured_Adlercreutzia_sp_	1.69897			-
d__Bacteria.p__Actinobacteriota.c__Coriobacteriia.o__Eggerthellales.f__Eggerthellaceae.g__Eggerthella	2.05115			0.00351127
d__Bacteria.p__Actinobacteriota.c__Coriobacteriia.o__Eggerthellales.f__Eggerthellaceae.g__Eggerthella.s__Eggerthella_sp_	2.05115			0.00351127
d__Bacteria.p__Actinobacteriota.c__Coriobacteriia.o__Eggerthellales.f__Eggerthellaceae.g__Enterorhabdus	4.79727			-
d__Bacteria.p__Actinobacteriota.c__Coriobacteriia.o__Eggerthellales.f__Eggerthellaceae.g__Enterorhabdus.s__Enterorhabdus_sp_	4.43136			0.0156378
d__Bacteria.p__Actinobacteriota.c__Thermoleophilia	2.24304			-
d__Bacteria.p__Actinobacteriota.c__Thermoleophilia.o__Gaiellales	2.24304			-
d__Bacteria.p__Actinobacteriota.c__Thermoleophilia.o__Gaiellales.f__Gaiellales_unclassified	2.24304			-
d__Bacteria.p__Actinobacteriota.c__Thermoleophilia.o__Gaiellales.f__Gaiellales_unclassified.g__Gaiellales_unclassified	2.24304			-
d__Bacteria.p__Actinobacteriota.c__Thermoleophilia.o__Gaiellales.f__Gaiellales_unclassified.g__Gaiellales_unclassified.s__Gaiellales_unclassified	2.24304			-
d__Bacteria.p__Actinobacteriota.c__WCHB1_81	0			-
d__Bacteria.p__Actinobacteriota.c__WCHB1_81.o__WCHB1_81_unclassified	0			-
d__Bacteria.p__Actinobacteriota.c__WCHB1_81.o__WCHB1_81_unclassified.f__WCHB1_81_unclassified	0			-
d__Bacteria.p__Actinobacteriota.c__WCHB1_81.o__WCHB1_81_unclassified.f__WCHB1_81_unclassified.g__WCHB1_81_unclassified	0			-
d__Bacteria.p__Actinobacteriota.c__WCHB1_81.o__WCHB1_81_unclassified.f__WCHB1_81_unclassified.g__WCHB1_81_unclassified.s__WCHB1_81_unclassified	0			-
d__Bacteria.p__Bacteroidota	8.76974			-
d__Bacteria.p__Bacteroidota.c__Bacteroidia	8.76712			-
d__Bacteria.p__Bacteroidota.c__Bacteroidia.o__Bacteroidales	8.76262			-
d__Bacteria.p__Bacteroidota.c__Bacteroidia.o__Bacteroidales.f__Bacteroidaceae	5.8481	control	5.38359	0.0355562
d__Bacteria.p__Bacteroidota.c__Bacteroidia.o__Bacteroidales.f__Bacteroidaceae.g__Bacteroides	5.8481	control	5.38359	0.0355562
d__Bacteria.p__Bacteroidota.c__Bacteroidia.o__Bacteroidales.f__Bacteroidaceae.g__Bacteroides.s__Bacteroides_acidifaciens	5.17464	control	4.78454	0.0085537
d__Bacteria.p__Bacteroidota.c__Bacteroidia.o__Bacteroidales.f__Bacteroidaceae.g__Bacteroides.s__Bacteroides_caecimuris	2			-
d__Bacteria.p__Bacteroidota.c__Bacteroidia.o__Bacteroidales.f__Bacteroidaceae.g__Bacteroides.s__Bacteroides_faecichinchillae	2.47712			0.0104871
d__Bacteria.p__Bacteroidota.c__Bacteroidia.o__Bacteroidales.f__Bacteroidaceae.g__Bacteroides.s__Bacteroides_fragilis	2.35218			-
d__Bacteria.p__Bacteroidota.c__Bacteroidia.o__Bacteroidales.f__Bacteroidaceae.g__Bacteroides.s__Bacteroides_luti	1.09691			-
d__Bacteria.p__Bacteroidota.c__Bacteroidia.o__Bacteroidales.f__Bacteroidaceae.g__Bacteroides.s__Bacteroides_rodentium	3.41078			-
d__Bacteria.p__Bacteroidota.c__Bacteroidia.o__Bacteroidales.f__Bacteroidaceae.g__Bacteroides.s__Bacteroides_sartorii	2.37566			-
d__Bacteria.p__Bacteroidota.c__Bacteroidia.o__Bacteroidales.f__Bacteroidaceae.g__Bacteroides.s__Bacteroides_stercorirosoris	1.09691			-
d__Bacteria.p__Bacteroidota.c__Bacteroidia.o__Bacteroidales.f__Bacteroidaceae.g__Bacteroides.s__Bacteroides_unclassified	4.26007			-
d__Bacteria.p__Bacteroidota.c__Bacteroidia.o__Bacteroidales.f__Bacteroidaceae.g__Bacteroides.s__uncultured_Bacteroides_sp_	3.02119			-
d__Bacteria.p__Bacteroidota.c__Bacteroidia.o__Bacteroidales.f__Bacteroidales_UCG_001	2.24304			-
d__Bacteria.p__Bacteroidota.c__Bacteroidia.o__Bacteroidales.f__Bacteroidales_UCG_001.g__Bacteroidales_UCG_001_unclassified	2.24304			-
d__Bacteria.p__Bacteroidota.c__Bacteroidia.o__Bacteroidales.f__Bacteroidales_UCG_001.g__Bacteroidales_UCG_001_unclassified.s__Bacteroidales_UCG_001_unclassified	2.24304			-
d__Bacteria.p__Bacteroidota.c__Bacteroidia.o__Bacteroidales.f__Bacteroidales_unclassified	3.86407			0.00416549
d__Bacteria.p__Bacteroidota.c__Bacteroidia.o__Bacteroidales.f__Bacteroidales_unclassified.g__Bacteroidales_unclassified	3.86407			0.00416549
d__Bacteria.p__Bacteroidota.c__Bacteroidia.o__Bacteroidales.f__Bacteroidales_unclassified.g__Bacteroidales_unclassified.s__Bacteroidales_unclassified	3.86407			0.00416549
d__Bacteria.p__Bacteroidota.c__Bacteroidia.o__Bacteroidales.f__Bacteroidetes_vadinHA17	2.92942			-
d__Bacteria.p__Bacteroidota.c__Bacteroidia.o__Bacteroidales.f__Bacteroidetes_vadinHA17.g__Bacteroidetes_vadinHA17_unclassified	2.92942			-
d__Bacteria.p__Bacteroidota.c__Bacteroidia.o__Bacteroidales.f__Bacteroidetes_vadinHA17.g__Bacteroidetes_vadinHA17_unclassified.s__Bacteroidetes_vadinHA17_unclassified	2.92942			-
d__Bacteria.p__Bacteroidota.c__Bacteroidia.o__Bacteroidales.f__Barnesiellaceae	2.41913			-
d__Bacteria.p__Bacteroidota.c__Bacteroidia.o__Bacteroidales.f__Barnesiellaceae.g__Barnesiella	2.41913			-
d__Bacteria.p__Bacteroidota.c__Bacteroidia.o__Bacteroidales.f__Barnesiellaceae.g__Barnesiella.s__uncultured_Barnesiella_sp_	2.41913			-
d__Bacteria.p__Bacteroidota.c__Bacteroidia.o__Bacteroidales.f__Dysgonamonadaceae	0			-
d__Bacteria.p__Bacteroidota.c__Bacteroidia.o__Bacteroidales.f__Dysgonamonadaceae.g__Proteiniphilum	2.75012			0.00612061
d__Bacteria.p__Bacteroidota.c__Bacteroidia.o__Bacteroidales.f__Dysgonamonadaceae.g__Proteiniphilum.s__uncultured_Proteiniphilum_sp_	0			-
d__Bacteria.p__Bacteroidota.c__Bacteroidia.o__Bacteroidales.f__Dysgonomonadaceae	4.37976			0.00349506
d__Bacteria.p__Bacteroidota.c__Bacteroidia.o__Bacteroidales.f__Dysgonomonadaceae.g__Dysgonomonadaceae_unclassified	2.95424			-
d__Bacteria.p__Bacteroidota.c__Bacteroidia.o__Bacteroidales.f__Dysgonomonadaceae.g__Dysgonomonadaceae_unclassified.s__Dysgonomonadaceae_unclassified	2.95424			-
d__Bacteria.p__Bacteroidota.c__Bacteroidia.o__Bacteroidales.f__Dysgonomonadaceae.g__Dysgonomonas	1.09691			-
d__Bacteria.p__Bacteroidota.c__Bacteroidia.o__Bacteroidales.f__Dysgonomonadaceae.g__Dysgonomonas.s__Dysgonomonas_unclassified	1.09691			-
d__Bacteria.p__Bacteroidota.c__Bacteroidia.o__Bacteroidales.f__Dysgonomonadaceae.g__Fermentimonas	3.15381			0.00383551
d__Bacteria.p__Bacteroidota.c__Bacteroidia.o__Bacteroidales.f__Dysgonomonadaceae.g__Fermentimonas.s__Fermentimonas_unclassified	3.15381			0.00383551
d__Bacteria.p__Bacteroidota.c__Bacteroidia.o__Bacteroidales.f__Dysgonomonadaceae.g__Petrimonas	2.90309			0.0346137
d__Bacteria.p__Bacteroidota.c__Bacteroidia.o__Bacteroidales.f__Dysgonomonadaceae.g__Petrimonas.s__Petrimonas_unclassified	2.90309			0.0346137
d__Bacteria.p__Bacteroidota.c__Bacteroidia.o__Bacteroidales.f__Dysgonomonadaceae.g__Proteiniphilum	3.22724			0.00612061
d__Bacteria.p__Bacteroidota.c__Bacteroidia.o__Bacteroidales.f__Dysgonomonadaceae.g__Proteiniphilum.s__Proteiniphilum_unclassified	3.22724			0.00612061
d__Bacteria.p__Bacteroidota.c__Bacteroidia.o__Bacteroidales.f__F082	3.78444			0.000451095
d__Bacteria.p__Bacteroidota.c__Bacteroidia.o__Bacteroidales.f__F082.g__F082_unclassified	3.78444			0.000451095
d__Bacteria.p__Bacteroidota.c__Bacteroidia.o__Bacteroidales.f__F082.g__F082_unclassified.s__F082_unclassified	3.78444			0.000451095
d__Bacteria.p__Bacteroidota.c__Bacteroidia.o__Bacteroidales.f__GZKB124	1.39794			-
d__Bacteria.p__Bacteroidota.c__Bacteroidia.o__Bacteroidales.f__GZKB124.g__GZKB124_unclassified	1.39794			-
d__Bacteria.p__Bacteroidota.c__Bacteroidia.o__Bacteroidales.f__GZKB124.g__GZKB124_unclassified.s__GZKB124_unclassified	1.39794			-
d__Bacteria.p__Bacteroidota.c__Bacteroidia.o__Bacteroidales.f__Marinifilaceae	5.01573			-
d__Bacteria.p__Bacteroidota.c__Bacteroidia.o__Bacteroidales.f__Marinifilaceae.g__Odoribacter	5.01573			-
d__Bacteria.p__Bacteroidota.c__Bacteroidia.o__Bacteroidales.f__Marinifilaceae.g__Odoribacter.s__Odoribacter_unclassified	5.01573			-
d__Bacteria.p__Bacteroidota.c__Bacteroidia.o__Bacteroidales.f__Marinilabiliaceae	4.0086			0.0021203
d__Bacteria.p__Bacteroidota.c__Bacteroidia.o__Bacteroidales.f__Marinilabiliaceae.g__Marinilabiliaceae_unclassified	3.38694			0.00327753
d__Bacteria.p__Bacteroidota.c__Bacteroidia.o__Bacteroidales.f__Marinilabiliaceae.g__Marinilabiliaceae_unclassified.s__Marinilabiliaceae_unclassified	3.38694			0.00327753
d__Bacteria.p__Bacteroidota.c__Bacteroidia.o__Bacteroidales.f__Marinilabiliaceae.g__Ruminofilibacter	3.36408			0.00393954
d__Bacteria.p__Bacteroidota.c__Bacteroidia.o__Bacteroidales.f__Marinilabiliaceae.g__Ruminofilibacter.s__Ruminofilibacter_unclassified	3.36408			0.00393954
d__Bacteria.p__Bacteroidota.c__Bacteroidia.o__Bacteroidales.f__ML635J_40_aquatic_group	2.1383			0.0139063
d__Bacteria.p__Bacteroidota.c__Bacteroidia.o__Bacteroidales.f__ML635J_40_aquatic_group.g__ML635J_40_aquatic_group_unclassified	2.1383			0.0139063
d__Bacteria.p__Bacteroidota.c__Bacteroidia.o__Bacteroidales.f__ML635J_40_aquatic_group.g__ML635J_40_aquatic_group_unclassified.s__ML635J_40_aquatic_group_unclassified	2.1383			0.0139063
d__Bacteria.p__Bacteroidota.c__Bacteroidia.o__Bacteroidales.f__Muribaculaceae	8.62953			-
d__Bacteria.p__Bacteroidota.c__Bacteroidia.o__Bacteroidales.f__Muribaculaceae.g__Duncaniella	4.75012	Disease	4.43487	0.000710076
d__Bacteria.p__Bacteroidota.c__Bacteroidia.o__Bacteroidales.f__Muribaculaceae.g__Duncaniella.s__Duncaniella_muris	4.75012	Disease	4.43487	0.000710076
d__Bacteria.p__Bacteroidota.c__Bacteroidia.o__Bacteroidales.f__Muribaculaceae.g__Muribaculaceae_unclassified	8.48178			-
d__Bacteria.p__Bacteroidota.c__Bacteroidia.o__Bacteroidales.f__Muribaculaceae.g__Muribaculaceae_unclassified.s__Muribaculaceae_unclassified	8.48178			-
d__Bacteria.p__Bacteroidota.c__Bacteroidia.o__Bacteroidales.f__Muribaculaceae.g__Muribaculum	6.31054			-
d__Bacteria.p__Bacteroidota.c__Bacteroidia.o__Bacteroidales.f__Muribaculaceae.g__Muribaculum.s__Muribaculum_intestinale	4.73199	Disease	4.32398	0.00454464
d__Bacteria.p__Bacteroidota.c__Bacteroidia.o__Bacteroidales.f__Muribaculaceae.g__Muribaculum.s__Muribaculum_sp_	6.19201			-
d__Bacteria.p__Bacteroidota.c__Bacteroidia.o__Bacteroidales.f__Muribaculaceae.g__Muribaculum.s__Muribaculum_unclassified	3.5966			-
d__Bacteria.p__Bacteroidota.c__Bacteroidia.o__Bacteroidales.f__Muribaculaceae.g__Paramuribaculum	6.4449	Disease	6.05029	0.00232209
d__Bacteria.p__Bacteroidota.c__Bacteroidia.o__Bacteroidales.f__Muribaculaceae.g__Paramuribaculum.s__Paramuribaculum_intestinale	6.4449	Disease	6.05029	0.00232209
d__Bacteria.p__Bacteroidota.c__Bacteroidia.o__Bacteroidales.f__p_2534_18B5_gut_group	1.09691			-
d__Bacteria.p__Bacteroidota.c__Bacteroidia.o__Bacteroidales.f__p_2534_18B5_gut_group.g__p_2534_18B5_gut_group_unclassified	1.09691			-
d__Bacteria.p__Bacteroidota.c__Bacteroidia.o__Bacteroidales.f__p_2534_18B5_gut_group.g__p_2534_18B5_gut_group_unclassified.s__p_2534_18B5_gut_group_unclassified	1.09691			-
d__Bacteria.p__Bacteroidota.c__Bacteroidia.o__Bacteroidales.f__Prevotellaceae	5.75186			-
d__Bacteria.p__Bacteroidota.c__Bacteroidia.o__Bacteroidales.f__Prevotellaceae.g__Alloprevotella	5.35146			-
d__Bacteria.p__Bacteroidota.c__Bacteroidia.o__Bacteroidales.f__Prevotellaceae.g__Alloprevotella.s__Alloprevotella_unclassified	5.32149			-
d__Bacteria.p__Bacteroidota.c__Bacteroidia.o__Bacteroidales.f__Prevotellaceae.g__Alloprevotella.s__uncultured_Alloprevotella_sp_	0			-
d__Bacteria.p__Bacteroidota.c__Bacteroidia.o__Bacteroidales.f__Prevotellaceae.g__Paraprevotella	3.79761			-
d__Bacteria.p__Bacteroidota.c__Bacteroidia.o__Bacteroidales.f__Prevotellaceae.g__Paraprevotella.s__Paraprevotella_unclassified	3.79761			-
d__Bacteria.p__Bacteroidota.c__Bacteroidia.o__Bacteroidales.f__Prevotellaceae.g__Prevotella	1.57403			-
d__Bacteria.p__Bacteroidota.c__Bacteroidia.o__Bacteroidales.f__Prevotellaceae.g__Prevotella_9	1.09691			-
d__Bacteria.p__Bacteroidota.c__Bacteroidia.o__Bacteroidales.f__Prevotellaceae.g__Prevotella_9.s__Prevotella_9_unclassified	1.09691			-
d__Bacteria.p__Bacteroidota.c__Bacteroidia.o__Bacteroidales.f__Prevotellaceae.g__Prevotella.s__Prevotella_unclassified	1.09691			-
d__Bacteria.p__Bacteroidota.c__Bacteroidia.o__Bacteroidales.f__Prevotellaceae.g__Prevotella.s__uncultured_Prevotella_sp_	0			-
d__Bacteria.p__Bacteroidota.c__Bacteroidia.o__Bacteroidales.f__Prevotellaceae.g__Prevotellaceae_NK3B31_group	3.37337			0.0399796
d__Bacteria.p__Bacteroidota.c__Bacteroidia.o__Bacteroidales.f__Prevotellaceae.g__Prevotellaceae_NK3B31_group.s__Prevotellaceae_NK3B31_group_unclassified	3.37337			0.0399796
d__Bacteria.p__Bacteroidota.c__Bacteroidia.o__Bacteroidales.f__Prevotellaceae.g__Prevotellaceae_UCG_001	3.63094			-
d__Bacteria.p__Bacteroidota.c__Bacteroidia.o__Bacteroidales.f__Prevotellaceae.g__Prevotellaceae_UCG_001.s__Prevotellaceae_UCG_001_unclassified	3.63094			-
d__Bacteria.p__Bacteroidota.c__Bacteroidia.o__Bacteroidales.f__Prolixibacteraceae	2.8451			-
d__Bacteria.p__Bacteroidota.c__Bacteroidia.o__Bacteroidales.f__Prolixibacteraceae.g__Mariniphaga	1.57403			-
d__Bacteria.p__Bacteroidota.c__Bacteroidia.o__Bacteroidales.f__Prolixibacteraceae.g__Mariniphaga.s__Mariniphaga_unclassified	1.57403			-
d__Bacteria.p__Bacteroidota.c__Bacteroidia.o__Bacteroidales.f__Prolixibacteraceae.g__Prolixibacteraceae_unclassified	2.09691			-
d__Bacteria.p__Bacteroidota.c__Bacteroidia.o__Bacteroidales.f__Prolixibacteraceae.g__Prolixibacteraceae_unclassified.s__Prolixibacteraceae_unclassified	2.09691			-
d__Bacteria.p__Bacteroidota.c__Bacteroidia.o__Bacteroidales.f__Prolixibacteraceae.g__Roseimarinus	1.94201			-
d__Bacteria.p__Bacteroidota.c__Bacteroidia.o__Bacteroidales.f__Prolixibacteraceae.g__Roseimarinus.s__Roseimarinus_unclassified	1.94201			-
d__Bacteria.p__Bacteroidota.c__Bacteroidia.o__Bacteroidales.f__Rikenellaceae	6.20246			-
d__Bacteria.p__Bacteroidota.c__Bacteroidia.o__Bacteroidales.f__Rikenellaceae.g__Alistipes	5.3817			-
d__Bacteria.p__Bacteroidota.c__Bacteroidia.o__Bacteroidales.f__Rikenellaceae.g__Alistipes.s__Alistipes_sp_	3.32222			-
d__Bacteria.p__Bacteroidota.c__Bacteroidia.o__Bacteroidales.f__Rikenellaceae.g__Alistipes.s__Alistipes_sp__cv1	2.69897			0.0306422
d__Bacteria.p__Bacteroidota.c__Bacteroidia.o__Bacteroidales.f__Rikenellaceae.g__Alistipes.s__Alistipes_sp__NML05A004	0			-
d__Bacteria.p__Bacteroidota.c__Bacteroidia.o__Bacteroidales.f__Rikenellaceae.g__Alistipes.s__Alistipes_timonensis	0			-
d__Bacteria.p__Bacteroidota.c__Bacteroidia.o__Bacteroidales.f__Rikenellaceae.g__Alistipes.s__Alistipes_unclassified	4.97543			-
d__Bacteria.p__Bacteroidota.c__Bacteroidia.o__Bacteroidales.f__Rikenellaceae.g__Alistipes.s__uncultured_Alistipes_sp_	3.96848			-
d__Bacteria.p__Bacteroidota.c__Bacteroidia.o__Bacteroidales.f__Rikenellaceae.g__DMER64	3.75012			0.011915
d__Bacteria.p__Bacteroidota.c__Bacteroidia.o__Bacteroidales.f__Rikenellaceae.g__DMER64.s__DMER64_unclassified	3.75012			0.011915
d__Bacteria.p__Bacteroidota.c__Bacteroidia.o__Bacteroidales.f__Rikenellaceae.g__Rikenella	4.42935			-
d__Bacteria.p__Bacteroidota.c__Bacteroidia.o__Bacteroidales.f__Rikenellaceae.g__Rikenella.s__Rikenella_unclassified	4.42935			-
d__Bacteria.p__Bacteroidota.c__Bacteroidia.o__Bacteroidales.f__Rikenellaceae.g__Rikenellaceae_RC9_gut_group	5.4568			-
d__Bacteria.p__Bacteroidota.c__Bacteroidia.o__Bacteroidales.f__Rikenellaceae.g__Rikenellaceae_RC9_gut_group.s__Rikenellaceae_RC9_gut_group_unclassified	5.4568			-
d__Bacteria.p__Bacteroidota.c__Bacteroidia.o__Bacteroidales.f__SB_5	1.57403			-
d__Bacteria.p__Bacteroidota.c__Bacteroidia.o__Bacteroidales.f__SB_5.g__SB_5_unclassified	1.57403			-
d__Bacteria.p__Bacteroidota.c__Bacteroidia.o__Bacteroidales.f__SB_5.g__SB_5_unclassified.s__SB_5_unclassified	1.57403			-
d__Bacteria.p__Bacteroidota.c__Bacteroidia.o__Bacteroidales.f__Tannerellaceae	5.17598			-
d__Bacteria.p__Bacteroidota.c__Bacteroidia.o__Bacteroidales.f__Tannerellaceae.g__Parabacteroides	5.17598			-
d__Bacteria.p__Bacteroidota.c__Bacteroidia.o__Bacteroidales.f__Tannerellaceae.g__Parabacteroides.s__Parabacteroides_distasonis	3.29831			-
d__Bacteria.p__Bacteroidota.c__Bacteroidia.o__Bacteroidales.f__Tannerellaceae.g__Parabacteroides.s__Parabacteroides_goldsteinii	2.74036			0.015451
d__Bacteria.p__Bacteroidota.c__Bacteroidia.o__Bacteroidales.f__Tannerellaceae.g__Parabacteroides.s__Parabacteroides_gordonii	3.716			-
d__Bacteria.p__Bacteroidota.c__Bacteroidia.o__Bacteroidales.f__Tannerellaceae.g__Parabacteroides.s__Parabacteroides_sp_	1.57403			-
d__Bacteria.p__Bacteroidota.c__Bacteroidia.o__Bacteroidales.f__Tannerellaceae.g__Parabacteroides.s__Parabacteroides_unclassified	3.57403			-
d__Bacteria.p__Bacteroidota.c__Bacteroidia.o__Bacteroidales.f__Tannerellaceae.g__Parabacteroides.s__uncultured_Parabacteroides_sp_	3.59522			-
d__Bacteria.p__Bacteroidota.c__Bacteroidia.o__Chitinophagales	1.57403			-
d__Bacteria.p__Bacteroidota.c__Bacteroidia.o__Chitinophagales.f__Chitinophagaceae	0			-
d__Bacteria.p__Bacteroidota.c__Bacteroidia.o__Chitinophagales.f__Chitinophagaceae.g__Lacibacter	0			-
d__Bacteria.p__Bacteroidota.c__Bacteroidia.o__Chitinophagales.f__Chitinophagaceae.g__Lacibacter.s__Lacibacter_unclassified	0			-
d__Bacteria.p__Bacteroidota.c__Bacteroidia.o__Chitinophagales.f__Chitinophagales_unclassified	0			-
d__Bacteria.p__Bacteroidota.c__Bacteroidia.o__Chitinophagales.f__Chitinophagales_unclassified.g__Chitinophagales_unclassified	0			-
d__Bacteria.p__Bacteroidota.c__Bacteroidia.o__Chitinophagales.f__Chitinophagales_unclassified.g__Chitinophagales_unclassified.s__Chitinophagales_unclassified	0			-
d__Bacteria.p__Bacteroidota.c__Bacteroidia.o__Chitinophagales.f__Saprospiraceae	1.09691			-
d__Bacteria.p__Bacteroidota.c__Bacteroidia.o__Chitinophagales.f__Saprospiraceae.g__Membranicola	1.09691			-
d__Bacteria.p__Bacteroidota.c__Bacteroidia.o__Chitinophagales.f__Saprospiraceae.g__Membranicola.s__Membranicola_unclassified	1.09691			-
d__Bacteria.p__Bacteroidota.c__Bacteroidia.o__Cytophagales	0			-
d__Bacteria.p__Bacteroidota.c__Bacteroidia.o__Cytophagales.f__Amoebophilaceae	0			-
d__Bacteria.p__Bacteroidota.c__Bacteroidia.o__Cytophagales.f__Amoebophilaceae.g__Candidatus_Paenicardinium	0			-
d__Bacteria.p__Bacteroidota.c__Bacteroidia.o__Cytophagales.f__Amoebophilaceae.g__Candidatus_Paenicardinium.s__Candidatus_Paenicardinium_unclassified	0			-
d__Bacteria.p__Bacteroidota.c__Bacteroidia.o__Cytophagales.f__Raineyaceae	0			-
d__Bacteria.p__Bacteroidota.c__Bacteroidia.o__Cytophagales.f__Raineyaceae.g__Raineya	0			-
d__Bacteria.p__Bacteroidota.c__Bacteroidia.o__Cytophagales.f__Raineyaceae.g__Raineya.s__Raineya_unclassified	0			-
d__Bacteria.p__Bacteroidota.c__Bacteroidia.o__Cytophagales.f__Spirosomaceae	0			-
d__Bacteria.p__Bacteroidota.c__Bacteroidia.o__Cytophagales.f__Spirosomaceae.g__Fluviimonas	0			-
d__Bacteria.p__Bacteroidota.c__Bacteroidia.o__Cytophagales.f__Spirosomaceae.g__Fluviimonas.s__Fluviimonas_unclassified	0			-
d__Bacteria.p__Bacteroidota.c__Bacteroidia.o__Flavobacteriales	2.41913			-
d__Bacteria.p__Bacteroidota.c__Bacteroidia.o__Flavobacteriales.f__Crocinitomicaceae	0			-
d__Bacteria.p__Bacteroidota.c__Bacteroidia.o__Flavobacteriales.f__Crocinitomicaceae.g__Fluviicola	0			-
d__Bacteria.p__Bacteroidota.c__Bacteroidia.o__Flavobacteriales.f__Crocinitomicaceae.g__Fluviicola.s__Fluviicola_unclassified	0			-
d__Bacteria.p__Bacteroidota.c__Bacteroidia.o__Flavobacteriales.f__Flavobacteriaceae	1.39794			-
d__Bacteria.p__Bacteroidota.c__Bacteroidia.o__Flavobacteriales.f__Flavobacteriaceae.g__Flavobacterium	1.39794			-
d__Bacteria.p__Bacteroidota.c__Bacteroidia.o__Flavobacteriales.f__Flavobacteriaceae.g__Flavobacterium.s__Flavobacterium_unclassified	1.39794			-
d__Bacteria.p__Bacteroidota.c__Bacteroidia.o__Flavobacteriales.f__Weeksellaceae	1.87506			-
d__Bacteria.p__Bacteroidota.c__Bacteroidia.o__Flavobacteriales.f__Weeksellaceae.g__Chryseobacterium	0			-
d__Bacteria.p__Bacteroidota.c__Bacteroidia.o__Flavobacteriales.f__Weeksellaceae.g__Chryseobacterium.s__Chryseobacterium_unclassified	0			-
d__Bacteria.p__Bacteroidota.c__Bacteroidia.o__Flavobacteriales.f__Weeksellaceae.g__Cloacibacterium	1.39794			-
d__Bacteria.p__Bacteroidota.c__Bacteroidia.o__Flavobacteriales.f__Weeksellaceae.g__Cloacibacterium.s__Cloacibacterium_unclassified	1.39794			-
d__Bacteria.p__Bacteroidota.c__Bacteroidia.o__Sphingobacteriales	2.17609			-
d__Bacteria.p__Bacteroidota.c__Bacteroidia.o__Sphingobacteriales.f__ST_12K33	2.17609			-
d__Bacteria.p__Bacteroidota.c__Bacteroidia.o__Sphingobacteriales.f__ST_12K33.g__ST_12K33_unclassified	2.17609			-
d__Bacteria.p__Bacteroidota.c__Bacteroidia.o__Sphingobacteriales.f__ST_12K33.g__ST_12K33_unclassified.s__ST_12K33_unclassified	2.17609			-
d__Bacteria.p__Bacteroidota.c__Bacteroidota_unclassified	3.62325			-
d__Bacteria.p__Bacteroidota.c__Bacteroidota_unclassified.o__Bacteroidota_unclassified	3.62325			-
d__Bacteria.p__Bacteroidota.c__Bacteroidota_unclassified.o__Bacteroidota_unclassified.f__Bacteroidota_unclassified	3.62325			-
d__Bacteria.p__Bacteroidota.c__Bacteroidota_unclassified.o__Bacteroidota_unclassified.f__Bacteroidota_unclassified.g__Bacteroidota_unclassified	3.62325			-
d__Bacteria.p__Bacteroidota.c__Bacteroidota_unclassified.o__Bacteroidota_unclassified.f__Bacteroidota_unclassified.g__Bacteroidota_unclassified.s__Bacteroidota_unclassified	3.62325			-
d__Bacteria.p__Caldatribacteriota	2.17609			0.0253473
d__Bacteria.p__Caldatribacteriota.c__Caldatribacteriia	0			-
d__Bacteria.p__Caldatribacteriota.c__Caldatribacteriia.o__Caldatribacteriales	0			-
d__Bacteria.p__Caldatribacteriota.c__Caldatribacteriia.o__Caldatribacteriales.f__Caldatribacteriaceae	0			-
d__Bacteria.p__Caldatribacteriota.c__Caldatribacteriia.o__Caldatribacteriales.f__Caldatribacteriaceae.g__Candidatus_Caldatribacterium	0			-
d__Bacteria.p__Caldatribacteriota.c__Caldatribacteriia.o__Caldatribacteriales.f__Caldatribacteriaceae.g__Candidatus_Caldatribacterium.s__Candidatus_Caldatribacterium_unclassified	0			-
d__Bacteria.p__Caldatribacteriota.c__JS1	2			0.0253473
d__Bacteria.p__Caldatribacteriota.c__JS1.o__JS1_unclassified	2			0.0253473
d__Bacteria.p__Caldatribacteriota.c__JS1.o__JS1_unclassified.f__JS1_unclassified	2			0.0253473
d__Bacteria.p__Caldatribacteriota.c__JS1.o__JS1_unclassified.f__JS1_unclassified.g__JS1_unclassified	2			0.0253473
d__Bacteria.p__Caldatribacteriota.c__JS1.o__JS1_unclassified.f__JS1_unclassified.g__JS1_unclassified.s__JS1_unclassified	2			0.0253473
d__Bacteria.p__Campylobacterota	5.43136			-
d__Bacteria.p__Campylobacterota.c__Campylobacteria	5.43136			-
d__Bacteria.p__Campylobacterota.c__Campylobacteria.o__Campylobacterales	5.43136			-
d__Bacteria.p__Campylobacterota.c__Campylobacteria.o__Campylobacterales.f__Arcobacteraceae	1.57403			-
d__Bacteria.p__Campylobacterota.c__Campylobacteria.o__Campylobacterales.f__Arcobacteraceae.g__Malaciobacter	1.57403			-
d__Bacteria.p__Campylobacterota.c__Campylobacteria.o__Campylobacterales.f__Arcobacteraceae.g__Malaciobacter.s__Malaciobacter_unclassified	1.57403			-
d__Bacteria.p__Campylobacterota.c__Campylobacteria.o__Campylobacterales.f__Campylobacteraceae	1.09691			-
d__Bacteria.p__Campylobacterota.c__Campylobacteria.o__Campylobacterales.f__Campylobacteraceae.g__Campylobacter	1.09691			-
d__Bacteria.p__Campylobacterota.c__Campylobacteria.o__Campylobacterales.f__Campylobacteraceae.g__Campylobacter.s__Campylobacter_unclassified	1.09691			-
d__Bacteria.p__Campylobacterota.c__Campylobacteria.o__Campylobacterales.f__Helicobacteraceae	5.2071			-
d__Bacteria.p__Campylobacterota.c__Campylobacteria.o__Campylobacterales.f__Helicobacteraceae.g__Helicobacter	5.2071			-
d__Bacteria.p__Campylobacterota.c__Campylobacteria.o__Campylobacterales.f__Helicobacteraceae.g__Helicobacter.s__Helicobacter_unclassified	5.2071			-
d__Bacteria.p__Campylobacterota.c__Campylobacteria.o__Campylobacterales.f__Sulfurimonadaceae	2.09691			-
d__Bacteria.p__Campylobacterota.c__Campylobacteria.o__Campylobacterales.f__Sulfurimonadaceae.g__Sulfuricurvum	2.09691			-
d__Bacteria.p__Campylobacterota.c__Campylobacteria.o__Campylobacterales.f__Sulfurimonadaceae.g__Sulfuricurvum.s__Sulfuricurvum_unclassified	2.09691			-
d__Bacteria.p__Campylobacterota.c__Campylobacteria.o__Campylobacterales.f__Sulfurospirillaceae	1.09691			-
d__Bacteria.p__Campylobacterota.c__Campylobacteria.o__Campylobacterales.f__Sulfurospirillaceae.g__Sulfurospirillum	1.09691			-
d__Bacteria.p__Campylobacterota.c__Campylobacteria.o__Campylobacterales.f__Sulfurospirillaceae.g__Sulfurospirillum.s__Sulfurospirillum_unclassified	1.09691			-
d__Bacteria.p__Campylobacterota.c__Campylobacteria.o__Campylobacterales.f__Sulfurovaceae	1.57403			-
d__Bacteria.p__Campylobacterota.c__Campylobacteria.o__Campylobacterales.f__Sulfurovaceae.g__Sulfurovum	1.57403			-
d__Bacteria.p__Campylobacterota.c__Campylobacteria.o__Campylobacterales.f__Sulfurovaceae.g__Sulfurovum.s__Sulfurovum_unclassified	1.57403			-
d__Bacteria.p__Chloroflexi	3.93764			0.0129737
d__Bacteria.p__Chloroflexi.c__AD3	1.39794			-
d__Bacteria.p__Chloroflexi.c__AD3.o__AD3_unclassified	1.39794			-
d__Bacteria.p__Chloroflexi.c__AD3.o__AD3_unclassified.f__AD3_unclassified	1.39794			-
d__Bacteria.p__Chloroflexi.c__AD3.o__AD3_unclassified.f__AD3_unclassified.g__AD3_unclassified	1.39794			-
d__Bacteria.p__Chloroflexi.c__AD3.o__AD3_unclassified.f__AD3_unclassified.g__AD3_unclassified.s__AD3_unclassified	1.39794			-
d__Bacteria.p__Chloroflexi.c__Anaerolineae	3.82282			0.0146572
d__Bacteria.p__Chloroflexi.c__Anaerolineae.o__Anaerolineae_unclassified	1.09691			-
d__Bacteria.p__Chloroflexi.c__Anaerolineae.o__Anaerolineae_unclassified.f__Anaerolineae_unclassified	1.09691			-
d__Bacteria.p__Chloroflexi.c__Anaerolineae.o__Anaerolineae_unclassified.f__Anaerolineae_unclassified.g__Anaerolineae_unclassified	1.09691			-
d__Bacteria.p__Chloroflexi.c__Anaerolineae.o__Anaerolineae_unclassified.f__Anaerolineae_unclassified.g__Anaerolineae_unclassified.s__Anaerolineae_unclassified	1.09691			-
d__Bacteria.p__Chloroflexi.c__Anaerolineae.o__Anaerolineales	3.59522			0.0216111
d__Bacteria.p__Chloroflexi.c__Anaerolineae.o__Anaerolineales.f__Anaerolineaceae	3.59522			0.0216111
d__Bacteria.p__Chloroflexi.c__Anaerolineae.o__Anaerolineales.f__Anaerolineaceae.g__Anaerolineaceae_unclassified	3.1181			-
d__Bacteria.p__Chloroflexi.c__Anaerolineae.o__Anaerolineales.f__Anaerolineaceae.g__Anaerolineaceae_unclassified.s__Anaerolineaceae_unclassified	3.1181			-
d__Bacteria.p__Chloroflexi.c__Anaerolineae.o__Anaerolineales.f__Anaerolineaceae.g__Bellilinea	2.51188			-
d__Bacteria.p__Chloroflexi.c__Anaerolineae.o__Anaerolineales.f__Anaerolineaceae.g__Bellilinea.s__uncultured_Bellilinea_sp_	2.51188			-
d__Bacteria.p__Chloroflexi.c__Anaerolineae.o__Anaerolineales.f__Anaerolineaceae.g__Leptolinea	1.09691			-
d__Bacteria.p__Chloroflexi.c__Anaerolineae.o__Anaerolineales.f__Anaerolineaceae.g__Leptolinea.s__uncultured_Leptolinea_sp_	1.09691			-
d__Bacteria.p__Chloroflexi.c__Anaerolineae.o__SBR1031	2.21085			0.00219965
d__Bacteria.p__Chloroflexi.c__Anaerolineae.o__SBR1031.f__SBR1031_unclassified	2.21085			0.00219965
d__Bacteria.p__Chloroflexi.c__Anaerolineae.o__SBR1031.f__SBR1031_unclassified.g__SBR1031_unclassified	2.21085			0.00219965
d__Bacteria.p__Chloroflexi.c__Anaerolineae.o__SBR1031.f__SBR1031_unclassified.g__SBR1031_unclassified.s__SBR1031_unclassified	2.21085			0.00219965
d__Bacteria.p__Chloroflexi.c__Dehalococcoidia	0			-
d__Bacteria.p__Chloroflexi.c__Dehalococcoidia.o__Dehalococcoidales	0			-
d__Bacteria.p__Chloroflexi.c__Dehalococcoidia.o__Dehalococcoidales.f__Dehalococcoidales_unclassified	0			-
d__Bacteria.p__Chloroflexi.c__Dehalococcoidia.o__Dehalococcoidales.f__Dehalococcoidales_unclassified.g__Dehalococcoidales_unclassified	0			-
d__Bacteria.p__Chloroflexi.c__Dehalococcoidia.o__Dehalococcoidales.f__Dehalococcoidales_unclassified.g__Dehalococcoidales_unclassified.s__Dehalococcoidales_unclassified	0			-
d__Bacteria.p__Cloacimonadota	1.09691			-
d__Bacteria.p__Cloacimonadota.c__Cloacimonadia	1.09691			-
d__Bacteria.p__Cloacimonadota.c__Cloacimonadia.o__Cloacimonadales	1.09691			-
d__Bacteria.p__Cloacimonadota.c__Cloacimonadia.o__Cloacimonadales.f__Cloacimonadaceae	1.09691			-
d__Bacteria.p__Cloacimonadota.c__Cloacimonadia.o__Cloacimonadales.f__Cloacimonadaceae.g__LNR_A2_18	1.09691			-
d__Bacteria.p__Cloacimonadota.c__Cloacimonadia.o__Cloacimonadales.f__Cloacimonadaceae.g__LNR_A2_18.s__LNR_A2_18_unclassified	1.09691			-
d__Bacteria.p__Cyanobacteria	4.53244			-
d__Bacteria.p__Cyanobacteria.c__Cyanobacteriia	4.17754			0.0262942
d__Bacteria.p__Cyanobacteria.c__Cyanobacteriia.o__Chloroplast	3.94878			0.0143611
d__Bacteria.p__Cyanobacteria.c__Cyanobacteriia.o__Chloroplast.f__Chloroplast_unclassified	3.94878			0.0143611
d__Bacteria.p__Cyanobacteria.c__Cyanobacteriia.o__Chloroplast.f__Chloroplast_unclassified.g__Chloroplast_unclassified	3.94878			0.0143611
d__Bacteria.p__Cyanobacteria.c__Cyanobacteriia.o__Chloroplast.f__Chloroplast_unclassified.g__Chloroplast_unclassified.s__Chloroplast_unclassified	3.94878			0.0143611
d__Bacteria.p__Cyanobacteria.c__Cyanobacteriia.o__Cyanobacteriales	1.39794			-
d__Bacteria.p__Cyanobacteria.c__Cyanobacteriia.o__Cyanobacteriales.f__Nostocaceae	1.39794			-
d__Bacteria.p__Cyanobacteria.c__Cyanobacteriia.o__Cyanobacteriales.f__Nostocaceae.g__Nostoc_PCC_8976	1.39794			-
d__Bacteria.p__Cyanobacteria.c__Cyanobacteriia.o__Cyanobacteriales.f__Nostocaceae.g__Nostoc_PCC_8976.s__Nostoc_PCC_8976_unclassified	1.39794			-
d__Bacteria.p__Cyanobacteria.c__Cyanobacteriia.o__Leptolyngbyales	2.273			-
d__Bacteria.p__Cyanobacteria.c__Cyanobacteriia.o__Leptolyngbyales.f__Leptolyngbyaceae	2.273			-
d__Bacteria.p__Cyanobacteria.c__Cyanobacteriia.o__Leptolyngbyales.f__Leptolyngbyaceae.g__Leptolyngbya_PCC_6306	2.273			-
d__Bacteria.p__Cyanobacteria.c__Cyanobacteriia.o__Leptolyngbyales.f__Leptolyngbyaceae.g__Leptolyngbya_PCC_6306.s__Leptolyngbya_PCC_6306_unclassified	2.273			-
d__Bacteria.p__Cyanobacteria.c__Vampirivibrionia	3.67094			-
d__Bacteria.p__Cyanobacteria.c__Vampirivibrionia.o__Gastranaerophilales	3.67094			-
d__Bacteria.p__Cyanobacteria.c__Vampirivibrionia.o__Gastranaerophilales.f__Gastranaerophilales_unclassified	3.67094			-
d__Bacteria.p__Cyanobacteria.c__Vampirivibrionia.o__Gastranaerophilales.f__Gastranaerophilales_unclassified.g__Gastranaerophilales_unclassified	3.67094			-
d__Bacteria.p__Cyanobacteria.c__Vampirivibrionia.o__Gastranaerophilales.f__Gastranaerophilales_unclassified.g__Gastranaerophilales_unclassified.s__Gastranaerophilales_unclassified	3.67094			-
d__Bacteria.p__Deferribacterota	4.25527			-
d__Bacteria.p__Deferribacterota.c__Deferribacteres	4.25527			-
d__Bacteria.p__Deferribacterota.c__Deferribacteres.o__Deferribacterales	4.25527			-
d__Bacteria.p__Deferribacterota.c__Deferribacteres.o__Deferribacterales.f__Deferribacteraceae	4.25527			-
d__Bacteria.p__Deferribacterota.c__Deferribacteres.o__Deferribacterales.f__Deferribacteraceae.g__Mucispirillum	4.25527			-
d__Bacteria.p__Deferribacterota.c__Deferribacteres.o__Deferribacterales.f__Deferribacteraceae.g__Mucispirillum.s__Mucispirillum_unclassified	4.25527			-
d__Bacteria.p__Deinococcota	0			-
d__Bacteria.p__Deinococcota.c__Deinococci	0			-
d__Bacteria.p__Deinococcota.c__Deinococci.o__Deinococcales	0			-
d__Bacteria.p__Deinococcota.c__Deinococci.o__Deinococcales.f__Deinococcaceae	0			-
d__Bacteria.p__Deinococcota.c__Deinococci.o__Deinococcales.f__Deinococcaceae.g__Deinococcus	0			-
d__Bacteria.p__Deinococcota.c__Deinococci.o__Deinococcales.f__Deinococcaceae.g__Deinococcus.s__Deinococcus_unclassified	0			-
d__Bacteria.p__Deinococcota.c__Deinococci.o__Deinococcales.f__Trueperaceae	0			-
d__Bacteria.p__Deinococcota.c__Deinococci.o__Deinococcales.f__Trueperaceae.g__Truepera	0			-
d__Bacteria.p__Deinococcota.c__Deinococci.o__Deinococcales.f__Trueperaceae.g__Truepera.s__Truepera_unclassified	0			-
d__Bacteria.p__Desulfobacterota	6.32968			-
d__Bacteria.p__Desulfobacterota.c__Desulfobaccia	0			-
d__Bacteria.p__Desulfobacterota.c__Desulfobaccia.o__Desulfobaccales	0			-
d__Bacteria.p__Desulfobacterota.c__Desulfobaccia.o__Desulfobaccales.f__Desulfobaccaceae	0			-
d__Bacteria.p__Desulfobacterota.c__Desulfobaccia.o__Desulfobaccales.f__Desulfobaccaceae.g__Desulfobacca	0			-
d__Bacteria.p__Desulfobacterota.c__Desulfobaccia.o__Desulfobaccales.f__Desulfobaccaceae.g__Desulfobacca.s__Desulfobacca_unclassified	0			-
d__Bacteria.p__Desulfobacterota.c__Desulfobacteria	1.69897			-
d__Bacteria.p__Desulfobacterota.c__Desulfobacteria.o__Desulfobacterales	1.69897			-
d__Bacteria.p__Desulfobacterota.c__Desulfobacteria.o__Desulfobacterales.f__Desulfobacteraceae	0			-
d__Bacteria.p__Desulfobacterota.c__Desulfobacteria.o__Desulfobacterales.f__Desulfobacteraceae.g__Desulfobacter	0			-
d__Bacteria.p__Desulfobacterota.c__Desulfobacteria.o__Desulfobacterales.f__Desulfobacteraceae.g__Desulfobacter.s__Desulfobacter_unclassified	0			-
d__Bacteria.p__Desulfobacterota.c__Desulfobacteria.o__Desulfobacterales.f__Desulfosarcinaceae	1.39794			-
d__Bacteria.p__Desulfobacterota.c__Desulfobacteria.o__Desulfobacterales.f__Desulfosarcinaceae.g__Desulfosarcinaceae_unclassified	1.39794			-
d__Bacteria.p__Desulfobacterota.c__Desulfobacteria.o__Desulfobacterales.f__Desulfosarcinaceae.g__Desulfosarcinaceae_unclassified.s__Desulfosarcinaceae_unclassified	1.39794			-
d__Bacteria.p__Desulfobacterota.c__Desulfobulbia	1.39794			-
d__Bacteria.p__Desulfobacterota.c__Desulfobulbia.o__Desulfobulbales	1.39794			-
d__Bacteria.p__Desulfobacterota.c__Desulfobulbia.o__Desulfobulbales.f__Desulfocapsaceae	0			-
d__Bacteria.p__Desulfobacterota.c__Desulfobulbia.o__Desulfobulbales.f__Desulfocapsaceae.g__Desulfoprunum	0			-
d__Bacteria.p__Desulfobacterota.c__Desulfobulbia.o__Desulfobulbales.f__Desulfocapsaceae.g__Desulfoprunum.s__Desulfoprunum_unclassified	0			-
d__Bacteria.p__Desulfobacterota.c__Desulfobulbia.o__Desulfobulbales.f__Desulfurivibrionaceae	0			-
d__Bacteria.p__Desulfobacterota.c__Desulfobulbia.o__Desulfobulbales.f__Desulfurivibrionaceae.g__Desulfurivibrio	0			-
d__Bacteria.p__Desulfobacterota.c__Desulfobulbia.o__Desulfobulbales.f__Desulfurivibrionaceae.g__Desulfurivibrio.s__Desulfurivibrio_unclassified	0			-
d__Bacteria.p__Desulfobacterota.c__Desulfovibrionia	6.14612			-
d__Bacteria.p__Desulfobacterota.c__Desulfovibrionia.o__Desulfovibrionales	6.15055			-
d__Bacteria.p__Desulfobacterota.c__Desulfovibrionia.o__Desulfovibrionales.f__Desulfomicrobiaceae	2.09691			-
d__Bacteria.p__Desulfobacterota.c__Desulfovibrionia.o__Desulfovibrionales.f__Desulfomicrobiaceae.g__Desulfomicrobium	2.09691			-
d__Bacteria.p__Desulfobacterota.c__Desulfovibrionia.o__Desulfovibrionales.f__Desulfomicrobiaceae.g__Desulfomicrobium.s__Desulfomicrobium_unclassified	2.09691			-
d__Bacteria.p__Desulfobacterota.c__Desulfovibrionia.o__Desulfovibrionales.f__Desulfovibrionaceae	6.13794			-
d__Bacteria.p__Desulfobacterota.c__Desulfovibrionia.o__Desulfovibrionales.f__Desulfovibrionaceae.g__Bilophila	1.87506			0.0265003
d__Bacteria.p__Desulfobacterota.c__Desulfovibrionia.o__Desulfovibrionales.f__Desulfovibrionaceae.g__Bilophila.s__Bilophila_unclassified	1.87506			0.0265003
d__Bacteria.p__Desulfobacterota.c__Desulfovibrionia.o__Desulfovibrionales.f__Desulfovibrionaceae.g__Desulfovibrio	6.01754			-
d__Bacteria.p__Desulfobacterota.c__Desulfovibrionia.o__Desulfovibrionales.f__Desulfovibrionaceae.g__Desulfovibrio.s__Desulfovibrio_unclassified	6.01266			-
d__Bacteria.p__Desulfobacterota.c__Desulfovibrionia.o__Desulfovibrionales.f__Desulfovibrionaceae.g__Desulfovibrionaceae_unclassified	4.26126			-
d__Bacteria.p__Desulfobacterota.c__Desulfovibrionia.o__Desulfovibrionales.f__Desulfovibrionaceae.g__Desulfovibrionaceae_unclassified.s__Desulfovibrionaceae_unclassified	4.26126			-
d__Bacteria.p__Desulfobacterota.c__Desulfuromonadia	2.77815			-
d__Bacteria.p__Desulfobacterota.c__Desulfuromonadia.o__Desulfuromonadales	2.35218			-
d__Bacteria.p__Desulfobacterota.c__Desulfuromonadia.o__Desulfuromonadales.f__Desulfuromonadaceae	0			-
d__Bacteria.p__Desulfobacterota.c__Desulfuromonadia.o__Desulfuromonadales.f__Desulfuromonadaceae.g__Desulfuromonadaceae_unclassified	0			-
d__Bacteria.p__Desulfobacterota.c__Desulfuromonadia.o__Desulfuromonadales.f__Desulfuromonadaceae.g__Desulfuromonadaceae_unclassified.s__Desulfuromonadaceae_unclassified	0			-
d__Bacteria.p__Desulfobacterota.c__Desulfuromonadia.o__Desulfuromonadales.f__Syntrophotaleaceae	1.79588			-
d__Bacteria.p__Desulfobacterota.c__Desulfuromonadia.o__Desulfuromonadales.f__Syntrophotaleaceae.g__Syntrophotalea	1.79588			-
d__Bacteria.p__Desulfobacterota.c__Desulfuromonadia.o__Desulfuromonadales.f__Syntrophotaleaceae.g__Syntrophotalea.s__Syntrophotalea_unclassified	1.79588			-
d__Bacteria.p__Desulfobacterota.c__Desulfuromonadia.o__Geobacterales	2.05115			-
d__Bacteria.p__Desulfobacterota.c__Desulfuromonadia.o__Geobacterales.f__Geobacteraceae	2.05115			-
d__Bacteria.p__Desulfobacterota.c__Desulfuromonadia.o__Geobacterales.f__Geobacteraceae.g__Geobacter	1.09691			-
d__Bacteria.p__Desulfobacterota.c__Desulfuromonadia.o__Geobacterales.f__Geobacteraceae.g__Geobacter.s__Geobacter_unclassified	1.09691			-
d__Bacteria.p__Desulfobacterota.c__Desulfuromonadia.o__Geobacterales.f__Geobacteraceae.g__Trichlorobacter	1.69897			-
d__Bacteria.p__Desulfobacterota.c__Desulfuromonadia.o__Geobacterales.f__Geobacteraceae.g__Trichlorobacter.s__Trichlorobacter_unclassified	1.69897			-
d__Bacteria.p__Desulfobacterota.c__Syntrophia	3.47712			-
d__Bacteria.p__Desulfobacterota.c__Syntrophia.o__Syntrophales	3.47712			-
d__Bacteria.p__Desulfobacterota.c__Syntrophia.o__Syntrophales.f__Smithellaceae	3.14223			-
d__Bacteria.p__Desulfobacterota.c__Syntrophia.o__Syntrophales.f__Smithellaceae.g__Smithella	3.14223			-
d__Bacteria.p__Desulfobacterota.c__Syntrophia.o__Syntrophales.f__Smithellaceae.g__Smithella.s__Smithella_unclassified	3.14223			-
d__Bacteria.p__Desulfobacterota.c__Syntrophia.o__Syntrophales.f__Syntrophaceae	2.273			-
d__Bacteria.p__Desulfobacterota.c__Syntrophia.o__Syntrophales.f__Syntrophaceae.g__Syntrophus	2.05115			-
d__Bacteria.p__Desulfobacterota.c__Syntrophia.o__Syntrophales.f__Syntrophaceae.g__Syntrophus.s__Syntrophus_unclassified	2.05115			-
d__Bacteria.p__Desulfobacterota.c__Syntrophobacteria	0			-
d__Bacteria.p__Desulfobacterota.c__Syntrophobacteria.o__Syntrophobacterales	1.09691			-
d__Bacteria.p__Desulfobacterota.c__Syntrophobacteria.o__Syntrophobacterales.f__Syntrophobacteraceae	0			-
d__Bacteria.p__Desulfobacterota.c__Syntrophobacteria.o__Syntrophobacterales.f__Syntrophobacteraceae.g__Desulforhabdus	0			-
d__Bacteria.p__Desulfobacterota.c__Syntrophobacteria.o__Syntrophobacterales.f__Syntrophobacteraceae.g__Desulforhabdus.s__Desulforhabdus_unclassified	0			-
d__Bacteria.p__Desulfobacterota.c__Syntrophorhabdia	0			-
d__Bacteria.p__Desulfobacterota.c__Syntrophorhabdia.o__Syntrophorhabdales	0			-
d__Bacteria.p__Desulfobacterota.c__Syntrophorhabdia.o__Syntrophorhabdales.f__Syntrophorhabdaceae	0			-
d__Bacteria.p__Desulfobacterota.c__Syntrophorhabdia.o__Syntrophorhabdales.f__Syntrophorhabdaceae.g__Syntrophorhabdus	0			-
d__Bacteria.p__Desulfobacterota.c__Syntrophorhabdia.o__Syntrophorhabdales.f__Syntrophorhabdaceae.g__Syntrophorhabdus.s__Syntrophorhabdus_unclassified	0			-
d__Bacteria.p__Fibrobacterota	2.87506			-
d__Bacteria.p__Fibrobacterota.c__Fibrobacteria	2.87506			-
d__Bacteria.p__Fibrobacterota.c__Fibrobacteria.o__Fibrobacterales	2.87506			-
d__Bacteria.p__Fibrobacterota.c__Fibrobacteria.o__Fibrobacterales.f__Fibrobacteraceae	1.57403			-
d__Bacteria.p__Fibrobacterota.c__Fibrobacteria.o__Fibrobacterales.f__Fibrobacteraceae.g__Fibrobacter	1.57403			-
d__Bacteria.p__Fibrobacterota.c__Fibrobacteria.o__Fibrobacterales.f__Fibrobacteraceae.g__Fibrobacter.s__uncultured_Fibrobacter_sp_	1.57403			-
d__Bacteria.p__Fibrobacterota.c__Fibrobacteria.o__Fibrobacterales.f__Fibrobacterales_unclassified	2.65321			-
d__Bacteria.p__Fibrobacterota.c__Fibrobacteria.o__Fibrobacterales.f__Fibrobacterales_unclassified.g__Fibrobacterales_unclassified	2.65321			-
d__Bacteria.p__Fibrobacterota.c__Fibrobacteria.o__Fibrobacterales.f__Fibrobacterales_unclassified.g__Fibrobacterales_unclassified.s__Fibrobacterales_unclassified	2.65321			-
d__Bacteria.p__Firmicutes	9.05116			-
d__Bacteria.p__Firmicutes.c__Bacilli	8.29958			-
d__Bacteria.p__Firmicutes.c__Bacilli.o__Acholeplasmatales	4.15152			-
d__Bacteria.p__Firmicutes.c__Bacilli.o__Acholeplasmatales.f__Acholeplasmataceae	4.15152			-
d__Bacteria.p__Firmicutes.c__Bacilli.o__Acholeplasmatales.f__Acholeplasmataceae.g__Acholeplasma	0			-
d__Bacteria.p__Firmicutes.c__Bacilli.o__Acholeplasmatales.f__Acholeplasmataceae.g__Acholeplasma.s__Acholeplasma_unclassified	0			-
d__Bacteria.p__Firmicutes.c__Bacilli.o__Acholeplasmatales.f__Acholeplasmataceae.g__Anaeroplasma	4.07234			-
d__Bacteria.p__Firmicutes.c__Bacilli.o__Acholeplasmatales.f__Acholeplasmataceae.g__Anaeroplasma.s__Anaeroplasma_unclassified	4.07234			-
d__Bacteria.p__Firmicutes.c__Bacilli.o__Aneurinibacillales	0			-
d__Bacteria.p__Firmicutes.c__Bacilli.o__Aneurinibacillales.f__Aneurinibacillaceae	0			-
d__Bacteria.p__Firmicutes.c__Bacilli.o__Aneurinibacillales.f__Aneurinibacillaceae.g__Aneurinibacillus	0			-
d__Bacteria.p__Firmicutes.c__Bacilli.o__Aneurinibacillales.f__Aneurinibacillaceae.g__Aneurinibacillus.s__Aneurinibacillus_unclassified	0			-
d__Bacteria.p__Firmicutes.c__Bacilli.o__Bacillales	3.25527			-
d__Bacteria.p__Firmicutes.c__Bacilli.o__Bacillales.f__Bacillaceae	2.24304			-
d__Bacteria.p__Firmicutes.c__Bacilli.o__Bacillales.f__Bacillaceae.g__Vulcanibacillus	2.24304			-
d__Bacteria.p__Firmicutes.c__Bacilli.o__Bacillales.f__Bacillaceae.g__Vulcanibacillus.s__Vulcanibacillus_unclassified	2.24304			-
d__Bacteria.p__Firmicutes.c__Bacilli.o__Bacillales.f__Paenibacillaceae	0			-
d__Bacteria.p__Firmicutes.c__Bacilli.o__Bacillales.f__Paenibacillaceae.g__Paenibacillus	0			-
d__Bacteria.p__Firmicutes.c__Bacilli.o__Bacillales.f__Paenibacillaceae.g__Paenibacillus.s__Paenibacillus_sp__RAG_53	0			-
d__Bacteria.p__Firmicutes.c__Bacilli.o__Bacillales.f__Planococcaceae	2.60206			-
d__Bacteria.p__Firmicutes.c__Bacilli.o__Bacillales.f__Planococcaceae.g__Kurthia	2.60206			-
d__Bacteria.p__Firmicutes.c__Bacilli.o__Bacillales.f__Planococcaceae.g__Kurthia.s__Kurthia_gibsonii	2.60206			-
d__Bacteria.p__Firmicutes.c__Bacilli.o__Entomoplasmatales	2.09691			-
d__Bacteria.p__Firmicutes.c__Bacilli.o__Entomoplasmatales.f__Entomoplasmatales_Incertae_Sedis	2.09691			-
d__Bacteria.p__Firmicutes.c__Bacilli.o__Entomoplasmatales.f__Entomoplasmatales_Incertae_Sedis.g__Candidatus_Hepatoplasma	2.09691			-
d__Bacteria.p__Firmicutes.c__Bacilli.o__Entomoplasmatales.f__Entomoplasmatales_Incertae_Sedis.g__Candidatus_Hepatoplasma.s__Candidatus_Hepatoplasma_unclassified	2.09691			-
d__Bacteria.p__Firmicutes.c__Bacilli.o__Erysipelotrichales	7.46947			-
d__Bacteria.p__Firmicutes.c__Bacilli.o__Erysipelotrichales.f__Erysipelatoclostridiaceae	4.67452			-
d__Bacteria.p__Firmicutes.c__Bacilli.o__Erysipelotrichales.f__Erysipelatoclostridiaceae.g__Candidatus_Stoquefichus	3.02633			-
d__Bacteria.p__Firmicutes.c__Bacilli.o__Erysipelotrichales.f__Erysipelatoclostridiaceae.g__Candidatus_Stoquefichus.s__Candidatus_Stoquefichus_unclassified	2.94201			-
d__Bacteria.p__Firmicutes.c__Bacilli.o__Erysipelotrichales.f__Erysipelatoclostridiaceae.g__Catenibacterium	2.87506			-
d__Bacteria.p__Firmicutes.c__Bacilli.o__Erysipelotrichales.f__Erysipelatoclostridiaceae.g__Catenibacterium.s__Catenibacterium_unclassified	2.87506			-
d__Bacteria.p__Firmicutes.c__Bacilli.o__Erysipelotrichales.f__Erysipelatoclostridiaceae.g__Erysipelatoclostridiaceae_unclassified	1.09691			-
d__Bacteria.p__Firmicutes.c__Bacilli.o__Erysipelotrichales.f__Erysipelatoclostridiaceae.g__Erysipelatoclostridiaceae_unclassified.s__Erysipelatoclostridiaceae_unclassified	1.09691			-
d__Bacteria.p__Firmicutes.c__Bacilli.o__Erysipelotrichales.f__Erysipelatoclostridiaceae.g__Erysipelatoclostridium	4.01072			-
d__Bacteria.p__Firmicutes.c__Bacilli.o__Erysipelotrichales.f__Erysipelatoclostridiaceae.g__Erysipelatoclostridium.s__Erysipelatoclostridium_unclassified	4.01072			-
d__Bacteria.p__Firmicutes.c__Bacilli.o__Erysipelotrichales.f__Erysipelatoclostridiaceae.g__Erysipelotrichaceae_UCG_003	1.87506			-
d__Bacteria.p__Firmicutes.c__Bacilli.o__Erysipelotrichales.f__Erysipelatoclostridiaceae.g__Erysipelotrichaceae_UCG_003.s__Erysipelotrichaceae_UCG_003_unclassified	1.87506			-
d__Bacteria.p__Firmicutes.c__Bacilli.o__Erysipelotrichales.f__Erysipelatoclostridiaceae.g__UCG_004	1.09691			-
d__Bacteria.p__Firmicutes.c__Bacilli.o__Erysipelotrichales.f__Erysipelatoclostridiaceae.g__UCG_004.s__UCG_004_unclassified	1.09691			-
d__Bacteria.p__Firmicutes.c__Bacilli.o__Erysipelotrichales.f__Erysipelotrichaceae	7.4246			-
d__Bacteria.p__Firmicutes.c__Bacilli.o__Erysipelotrichales.f__Erysipelotrichaceae.g__Allobaculum	6.3052			-
d__Bacteria.p__Firmicutes.c__Bacilli.o__Erysipelotrichales.f__Erysipelotrichaceae.g__Allobaculum.s__Allobaculum_unclassified	6.3047			-
d__Bacteria.p__Firmicutes.c__Bacilli.o__Erysipelotrichales.f__Erysipelotrichaceae.g__Anaerorhabdus__furcosa_group	2.09691			-
d__Bacteria.p__Firmicutes.c__Bacilli.o__Erysipelotrichales.f__Erysipelotrichaceae.g__Anaerorhabdus__furcosa_group.s__Anaerorhabdus__furcosa_group_unclassified	2.09691			-
d__Bacteria.p__Firmicutes.c__Bacilli.o__Erysipelotrichales.f__Erysipelotrichaceae.g__Catenisphaera	1.09691			-
d__Bacteria.p__Firmicutes.c__Bacilli.o__Erysipelotrichales.f__Erysipelotrichaceae.g__Catenisphaera.s__Catenisphaera_unclassified	1.09691			-
d__Bacteria.p__Firmicutes.c__Bacilli.o__Erysipelotrichales.f__Erysipelotrichaceae.g__Clostridium__innocuum_group	0			-
d__Bacteria.p__Firmicutes.c__Bacilli.o__Erysipelotrichales.f__Erysipelotrichaceae.g__Clostridium__innocuum_group.s__Clostridium__innocuum_group_unclassified	0			-
d__Bacteria.p__Firmicutes.c__Bacilli.o__Erysipelotrichales.f__Erysipelotrichaceae.g__Dubosiella	6.58669			-
d__Bacteria.p__Firmicutes.c__Bacilli.o__Erysipelotrichales.f__Erysipelotrichaceae.g__Dubosiella.s__Dubosiella_unclassified	6.58669			-
d__Bacteria.p__Firmicutes.c__Bacilli.o__Erysipelotrichales.f__Erysipelotrichaceae.g__Erysipelotrichaceae_unclassified	3.99012			-
d__Bacteria.p__Firmicutes.c__Bacilli.o__Erysipelotrichales.f__Erysipelotrichaceae.g__Erysipelotrichaceae_unclassified.s__Erysipelotrichaceae_unclassified	3.99012			-
d__Bacteria.p__Firmicutes.c__Bacilli.o__Erysipelotrichales.f__Erysipelotrichaceae.g__Faecalibaculum	2.51188			-
d__Bacteria.p__Firmicutes.c__Bacilli.o__Erysipelotrichales.f__Erysipelotrichaceae.g__Faecalibaculum.s__Faecalibaculum_unclassified	2.51188			-
d__Bacteria.p__Firmicutes.c__Bacilli.o__Erysipelotrichales.f__Erysipelotrichaceae.g__Faecalitalea	2			-
d__Bacteria.p__Firmicutes.c__Bacilli.o__Erysipelotrichales.f__Erysipelotrichaceae.g__Faecalitalea.s__Faecalitalea_unclassified	2			-
d__Bacteria.p__Firmicutes.c__Bacilli.o__Erysipelotrichales.f__Erysipelotrichaceae.g__Holdemanella	2.30103			-
d__Bacteria.p__Firmicutes.c__Bacilli.o__Erysipelotrichales.f__Erysipelotrichaceae.g__Holdemanella.s__Holdemanella_unclassified	2.30103			-
d__Bacteria.p__Firmicutes.c__Bacilli.o__Erysipelotrichales.f__Erysipelotrichaceae.g__Holdemania	1.09691			-
d__Bacteria.p__Firmicutes.c__Bacilli.o__Erysipelotrichales.f__Erysipelotrichaceae.g__Holdemania.s__Holdemania_unclassified	1.09691			-
d__Bacteria.p__Firmicutes.c__Bacilli.o__Erysipelotrichales.f__Erysipelotrichaceae.g__Ileibacterium	6.09049	Disease	5.74807	0.00865154
d__Bacteria.p__Firmicutes.c__Bacilli.o__Erysipelotrichales.f__Erysipelotrichaceae.g__Ileibacterium.s__Ileibacterium_unclassified	6.08938	Disease	5.74734	0.00865154
d__Bacteria.p__Firmicutes.c__Bacilli.o__Erysipelotrichales.f__Erysipelotrichaceae.g__Solobacterium	2.51188			-
d__Bacteria.p__Firmicutes.c__Bacilli.o__Erysipelotrichales.f__Erysipelotrichaceae.g__Solobacterium.s__Solobacterium_unclassified	2.51188			-
d__Bacteria.p__Firmicutes.c__Bacilli.o__Erysipelotrichales.f__Erysipelotrichaceae.g__Turicibacter	4.35698			0.00416726
d__Bacteria.p__Firmicutes.c__Bacilli.o__Erysipelotrichales.f__Erysipelotrichaceae.g__Turicibacter.s__Turicibacter_unclassified	4.35698			0.00416726
d__Bacteria.p__Firmicutes.c__Bacilli.o__Exiguobacterales	1.09691			-
d__Bacteria.p__Firmicutes.c__Bacilli.o__Exiguobacterales.f__Exiguobacteraceae	1.09691			-
d__Bacteria.p__Firmicutes.c__Bacilli.o__Exiguobacterales.f__Exiguobacteraceae.g__Exiguobacterium	1.09691			-
d__Bacteria.p__Firmicutes.c__Bacilli.o__Exiguobacterales.f__Exiguobacteraceae.g__Exiguobacterium.s__Exiguobacterium_unclassified	1.09691			-
d__Bacteria.p__Firmicutes.c__Bacilli.o__Izemoplasmatales	0			-
d__Bacteria.p__Firmicutes.c__Bacilli.o__Izemoplasmatales.f__Izemoplasmatales_unclassified	0			-
d__Bacteria.p__Firmicutes.c__Bacilli.o__Izemoplasmatales.f__Izemoplasmatales_unclassified.g__Izemoplasmatales_unclassified	0			-
d__Bacteria.p__Firmicutes.c__Bacilli.o__Izemoplasmatales.f__Izemoplasmatales_unclassified.g__Izemoplasmatales_unclassified.s__Izemoplasmatales_unclassified	0			-
d__Bacteria.p__Firmicutes.c__Bacilli.o__Lactobacillales	7.50235	control	7.14104	0.0274232
d__Bacteria.p__Firmicutes.c__Bacilli.o__Lactobacillales.f__Carnobacteriaceae	1.39794			-
d__Bacteria.p__Firmicutes.c__Bacilli.o__Lactobacillales.f__Carnobacteriaceae.g__Carnobacterium	1.09691			-
d__Bacteria.p__Firmicutes.c__Bacilli.o__Lactobacillales.f__Carnobacteriaceae.g__Carnobacterium.s__Carnobacterium_maltaromaticum	1.09691			-
d__Bacteria.p__Firmicutes.c__Bacilli.o__Lactobacillales.f__Carnobacteriaceae.g__Trichococcus	0			-
d__Bacteria.p__Firmicutes.c__Bacilli.o__Lactobacillales.f__Carnobacteriaceae.g__Trichococcus.s__Trichococcus_unclassified	0			-
d__Bacteria.p__Firmicutes.c__Bacilli.o__Lactobacillales.f__Enterococcaceae	3.03141			-
d__Bacteria.p__Firmicutes.c__Bacilli.o__Lactobacillales.f__Enterococcaceae.g__Enterococcus	3.03141			-
d__Bacteria.p__Firmicutes.c__Bacilli.o__Lactobacillales.f__Enterococcaceae.g__Enterococcus.s__Enterococcus_faecalis	2.72016			-
d__Bacteria.p__Firmicutes.c__Bacilli.o__Lactobacillales.f__Enterococcaceae.g__Enterococcus.s__Enterococcus_unclassified	1.09691			-
d__Bacteria.p__Firmicutes.c__Bacilli.o__Lactobacillales.f__Lactobacillaceae	7.39941	control	7.04031	0.0274232
d__Bacteria.p__Firmicutes.c__Bacilli.o__Lactobacillales.f__Lactobacillaceae.g__HT002	6.03116	control	5.6576	0.0100267
d__Bacteria.p__Firmicutes.c__Bacilli.o__Lactobacillales.f__Lactobacillaceae.g__HT002.s__HT002_unclassified	6.03116	control	5.6576	0.0100267
d__Bacteria.p__Firmicutes.c__Bacilli.o__Lactobacillales.f__Lactobacillaceae.g__Lacticaseibacillus	1.09691			-
d__Bacteria.p__Firmicutes.c__Bacilli.o__Lactobacillales.f__Lactobacillaceae.g__Lacticaseibacillus.s__Lacticaseibacillus_unclassified	1.09691			-
d__Bacteria.p__Firmicutes.c__Bacilli.o__Lactobacillales.f__Lactobacillaceae.g__Lactobacillus	6.46519	control	6.10436	0.0459994
d__Bacteria.p__Firmicutes.c__Bacilli.o__Lactobacillales.f__Lactobacillaceae.g__Lactobacillus.s__Lactobacillus_crispatus	2.43933			-
d__Bacteria.p__Firmicutes.c__Bacilli.o__Lactobacillales.f__Lactobacillaceae.g__Lactobacillus.s__Lactobacillus_intestinalis	3.40011			-
d__Bacteria.p__Firmicutes.c__Bacilli.o__Lactobacillales.f__Lactobacillaceae.g__Lactobacillus.s__Lactobacillus_johnsonii	3.2492			-
d__Bacteria.p__Firmicutes.c__Bacilli.o__Lactobacillales.f__Lactobacillaceae.g__Lactobacillus.s__Lactobacillus_reuteri	3.75012			0.0482566
d__Bacteria.p__Firmicutes.c__Bacilli.o__Lactobacillales.f__Lactobacillaceae.g__Lactobacillus.s__Lactobacillus_sp_	1.09691			-
d__Bacteria.p__Firmicutes.c__Bacilli.o__Lactobacillales.f__Lactobacillaceae.g__Lactobacillus.s__Lactobacillus_sp__ASF360	3.57113			-
d__Bacteria.p__Firmicutes.c__Bacilli.o__Lactobacillales.f__Lactobacillaceae.g__Lactobacillus.s__Lactobacillus_sp__L_YJ	5.26998	control	4.99462	0.0207687
d__Bacteria.p__Firmicutes.c__Bacilli.o__Lactobacillales.f__Lactobacillaceae.g__Lactobacillus.s__Lactobacillus_unclassified	1.09691			-
d__Bacteria.p__Firmicutes.c__Bacilli.o__Lactobacillales.f__Lactobacillaceae.g__Lactobacillus.s__uncultured_Lactobacillus_sp_	5.46285			-
d__Bacteria.p__Firmicutes.c__Bacilli.o__Lactobacillales.f__Lactobacillaceae.g__Ligilactobacillus	6.50658			-
d__Bacteria.p__Firmicutes.c__Bacilli.o__Lactobacillales.f__Lactobacillaceae.g__Ligilactobacillus.s__Ligilactobacillus_unclassified	6.50658			-
d__Bacteria.p__Firmicutes.c__Bacilli.o__Lactobacillales.f__Lactobacillaceae.g__Limosilactobacillus	1.87506			-
d__Bacteria.p__Firmicutes.c__Bacilli.o__Lactobacillales.f__Lactobacillaceae.g__Limosilactobacillus.s__Limosilactobacillus_unclassified	1.87506			-
d__Bacteria.p__Firmicutes.c__Bacilli.o__Lactobacillales.f__Streptococcaceae	4.4415			-
d__Bacteria.p__Firmicutes.c__Bacilli.o__Lactobacillales.f__Streptococcaceae.g__Lactococcus	3.32222			0.00377634
d__Bacteria.p__Firmicutes.c__Bacilli.o__Lactobacillales.f__Streptococcaceae.g__Lactococcus.s__Lactococcus_garvieae	1.69897			-
d__Bacteria.p__Firmicutes.c__Bacilli.o__Lactobacillales.f__Streptococcaceae.g__Lactococcus.s__Lactococcus_lactis	2.8293			0.00377634
d__Bacteria.p__Firmicutes.c__Bacilli.o__Lactobacillales.f__Streptococcaceae.g__Streptococcus	4.3032			-
d__Bacteria.p__Firmicutes.c__Bacilli.o__Lactobacillales.f__Streptococcaceae.g__Streptococcus.s__Streptococcus_danieliae	2.17609			-
d__Bacteria.p__Firmicutes.c__Bacilli.o__Lactobacillales.f__Streptococcaceae.g__Streptococcus.s__Streptococcus_equinus	3.22076			-
d__Bacteria.p__Firmicutes.c__Bacilli.o__Lactobacillales.f__Streptococcaceae.g__Streptococcus.s__Streptococcus_salivarius	2			-
d__Bacteria.p__Firmicutes.c__Bacilli.o__Lactobacillales.f__Streptococcaceae.g__Streptococcus.s__Streptococcus_sp__AHSI00047	1.39794			-
d__Bacteria.p__Firmicutes.c__Bacilli.o__Lactobacillales.f__Streptococcaceae.g__Streptococcus.s__Streptococcus_thoraltensis	0			-
d__Bacteria.p__Firmicutes.c__Bacilli.o__Lactobacillales.f__Streptococcaceae.g__Streptococcus.s__Streptococcus_unclassified	2.09691			-
d__Bacteria.p__Firmicutes.c__Bacilli.o__Lactobacillales.f__Streptococcaceae.g__Streptococcus.s__uncultured_Streptococcus_sp_	2.82119			0.0346985
d__Bacteria.p__Firmicutes.c__Bacilli.o__Mycoplasmatales	3.33995			0.0215115
d__Bacteria.p__Firmicutes.c__Bacilli.o__Mycoplasmatales.f__Mycoplasmataceae	3.33995			0.0215115
d__Bacteria.p__Firmicutes.c__Bacilli.o__Mycoplasmatales.f__Mycoplasmataceae.g__Candidatus_Bacilloplasma	2.17609			-
d__Bacteria.p__Firmicutes.c__Bacilli.o__Mycoplasmatales.f__Mycoplasmataceae.g__Candidatus_Bacilloplasma.s__Candidatus_Bacilloplasma_unclassified	2.17609			-
d__Bacteria.p__Firmicutes.c__Bacilli.o__Mycoplasmatales.f__Mycoplasmataceae.g__Mycoplasma	2.57403			-
d__Bacteria.p__Firmicutes.c__Bacilli.o__Mycoplasmatales.f__Mycoplasmataceae.g__Mycoplasma.s__Mycoplasma_unclassified	2.57403			-
d__Bacteria.p__Firmicutes.c__Bacilli.o__Mycoplasmatales.f__Mycoplasmataceae.g__Ureaplasma	2.30103			0.00113419
d__Bacteria.p__Firmicutes.c__Bacilli.o__Mycoplasmatales.f__Mycoplasmataceae.g__Ureaplasma.s__Ureaplasma_unclassified	2.30103			0.00113419
d__Bacteria.p__Firmicutes.c__Bacilli.o__RF39	5.23509			-
d__Bacteria.p__Firmicutes.c__Bacilli.o__RF39.f__RF39_unclassified	5.23509			-
d__Bacteria.p__Firmicutes.c__Bacilli.o__RF39.f__RF39_unclassified.g__RF39_unclassified	5.23509			-
d__Bacteria.p__Firmicutes.c__Bacilli.o__RF39.f__RF39_unclassified.g__RF39_unclassified.s__RF39_unclassified	5.23509			-
d__Bacteria.p__Firmicutes.c__Bacilli.o__Staphylococcales	3.87867			0.0339968
d__Bacteria.p__Firmicutes.c__Bacilli.o__Staphylococcales.f__Staphylococcaceae	3.87867			0.0339968
d__Bacteria.p__Firmicutes.c__Bacilli.o__Staphylococcales.f__Staphylococcaceae.g__Staphylococcaceae_unclassified	1.39794			-
d__Bacteria.p__Firmicutes.c__Bacilli.o__Staphylococcales.f__Staphylococcaceae.g__Staphylococcaceae_unclassified.s__Staphylococcaceae_unclassified	1.39794			-
d__Bacteria.p__Firmicutes.c__Bacilli.o__Staphylococcales.f__Staphylococcaceae.g__Staphylococcus	3.77452			0.0339968
d__Bacteria.p__Firmicutes.c__Bacilli.o__Staphylococcales.f__Staphylococcaceae.g__Staphylococcus.s__Staphylococcus_unclassified	3.77452			0.0339968
d__Bacteria.p__Firmicutes.c__Clostridia	8.30533			-
d__Bacteria.p__Firmicutes.c__Clostridia.o__Christensenellales	4.60206			-
d__Bacteria.p__Firmicutes.c__Clostridia.o__Christensenellales.f__Christensenellaceae	4.60746			-
d__Bacteria.p__Firmicutes.c__Clostridia.o__Christensenellales.f__Christensenellaceae.g__Christensenellaceae_R_7_group	4.29967			-
d__Bacteria.p__Firmicutes.c__Clostridia.o__Christensenellales.f__Christensenellaceae.g__Christensenellaceae_R_7_group.s__Christensenellaceae_R_7_group_unclassified	4.29967			-
d__Bacteria.p__Firmicutes.c__Clostridia.o__Christensenellales.f__Christensenellaceae.g__Christensenellaceae_unclassified	3.8104			-
d__Bacteria.p__Firmicutes.c__Clostridia.o__Christensenellales.f__Christensenellaceae.g__Christensenellaceae_unclassified.s__Christensenellaceae_unclassified	3.8104			-
d__Bacteria.p__Firmicutes.c__Clostridia.o__Clostridia_UCG_014	6.67651			-
d__Bacteria.p__Firmicutes.c__Clostridia.o__Clostridia_UCG_014.f__Clostridia_UCG_014_unclassified	6.67651			-
d__Bacteria.p__Firmicutes.c__Clostridia.o__Clostridia_UCG_014.f__Clostridia_UCG_014_unclassified.g__Clostridia_UCG_014_unclassified	6.67651			-
d__Bacteria.p__Firmicutes.c__Clostridia.o__Clostridia_UCG_014.f__Clostridia_UCG_014_unclassified.g__Clostridia_UCG_014_unclassified.s__Clostridia_UCG_014_unclassified	6.67651			-
d__Bacteria.p__Firmicutes.c__Clostridia.o__Clostridia_unclassified	2.89625			0.0101792
d__Bacteria.p__Firmicutes.c__Clostridia.o__Clostridia_unclassified.f__Clostridia_unclassified	2.89625			0.0101792
d__Bacteria.p__Firmicutes.c__Clostridia.o__Clostridia_unclassified.f__Clostridia_unclassified.g__Clostridia_unclassified	2.89625			0.0101792
d__Bacteria.p__Firmicutes.c__Clostridia.o__Clostridia_unclassified.f__Clostridia_unclassified.g__Clostridia_unclassified.s__Clostridia_unclassified	2.89625			0.0101792
d__Bacteria.p__Firmicutes.c__Clostridia.o__Clostridia_vadinBB60_group	5.03663			-
d__Bacteria.p__Firmicutes.c__Clostridia.o__Clostridia_vadinBB60_group.f__Clostridia_vadinBB60_group_unclassified	5.03663			-
d__Bacteria.p__Firmicutes.c__Clostridia.o__Clostridia_vadinBB60_group.f__Clostridia_vadinBB60_group_unclassified.g__Clostridia_vadinBB60_group_unclassified	5.03663			-
d__Bacteria.p__Firmicutes.c__Clostridia.o__Clostridia_vadinBB60_group.f__Clostridia_vadinBB60_group_unclassified.g__Clostridia_vadinBB60_group_unclassified.s__Clostridia_vadinBB60_group_unclassified	5.03663			-
d__Bacteria.p__Firmicutes.c__Clostridia.o__Clostridiales	7.15599			-
d__Bacteria.p__Firmicutes.c__Clostridia.o__Clostridiales.f__Christensenellaceae	3.0054			-
d__Bacteria.p__Firmicutes.c__Clostridia.o__Clostridiales.f__Christensenellaceae.g__Christensenellaceae_unclassified	2.76901			-
d__Bacteria.p__Firmicutes.c__Clostridia.o__Clostridiales.f__Christensenellaceae.g__Christensenellaceae_unclassified.s__Christensenellaceae_unclassified	2.76901			-
d__Bacteria.p__Firmicutes.c__Clostridia.o__Clostridiales.f__Clostridiaceae	5.54248			-
d__Bacteria.p__Firmicutes.c__Clostridia.o__Clostridiales.f__Clostridiaceae.g__Candidatus_Arthromitus	2.17609			-
d__Bacteria.p__Firmicutes.c__Clostridia.o__Clostridiales.f__Clostridiaceae.g__Candidatus_Arthromitus.s__Candidatus_Arthromitus_unclassified	2.17609			-
d__Bacteria.p__Firmicutes.c__Clostridia.o__Clostridiales.f__Clostridiaceae.g__Clostridium	5.31323			-
d__Bacteria.p__Firmicutes.c__Clostridia.o__Clostridiales.f__Clostridiaceae.g__Clostridium_sensu_stricto_1	4.01019			-
d__Bacteria.p__Firmicutes.c__Clostridia.o__Clostridiales.f__Clostridiaceae.g__Clostridium_sensu_stricto_1.s__Clostridium_sensu_stricto_1_unclassified	4.01019			-
d__Bacteria.p__Firmicutes.c__Clostridia.o__Clostridiales.f__Clostridiaceae.g__Clostridium.s__Clostridium_fusiformis	2.30103			-
d__Bacteria.p__Firmicutes.c__Clostridia.o__Clostridiales.f__Clostridiaceae.g__Clostridium.s__Clostridium_sp__A9	1.39794			-
d__Bacteria.p__Firmicutes.c__Clostridia.o__Clostridiales.f__Clostridiaceae.g__Clostridium.s__Clostridium_sp__Clone_1	1.39794			-
d__Bacteria.p__Firmicutes.c__Clostridia.o__Clostridiales.f__Clostridiaceae.g__Clostridium.s__Clostridium_sp__Clone_17	3.17609			-
d__Bacteria.p__Firmicutes.c__Clostridia.o__Clostridiales.f__Clostridiaceae.g__Clostridium.s__Clostridium_sp__Clone_49	3.31439			0.0490596
d__Bacteria.p__Firmicutes.c__Clostridia.o__Clostridiales.f__Clostridiaceae.g__Clostridium.s__Clostridium_sp__Clone_7	2.67669			0.0272785
d__Bacteria.p__Firmicutes.c__Clostridia.o__Clostridiales.f__Clostridiaceae.g__Clostridium.s__Clostridium_sp__Culture_1	3.23045			-
d__Bacteria.p__Firmicutes.c__Clostridia.o__Clostridiales.f__Clostridiaceae.g__Clostridium.s__Clostridium_sp__Culture_41	2.87506			-
d__Bacteria.p__Firmicutes.c__Clostridia.o__Clostridiales.f__Clostridiaceae.g__Clostridium.s__Clostridium_sp__Marseille_P3122	1.09691			-
d__Bacteria.p__Firmicutes.c__Clostridia.o__Clostridiales.f__Clostridiaceae.g__Clostridium.s__Clostridium_sp__MK11	1.39794			-
d__Bacteria.p__Firmicutes.c__Clostridia.o__Clostridiales.f__Clostridiaceae.g__Clostridium.s__uncultured_Clostridium_sp_	4.74896			-
d__Bacteria.p__Firmicutes.c__Clostridia.o__Clostridiales.f__Clostridiaceae.g__Oxobacter	2.1383			-
d__Bacteria.p__Firmicutes.c__Clostridia.o__Clostridiales.f__Clostridiaceae.g__Oxobacter.s__uncultured_Oxobacter_sp_	2.1383			-
d__Bacteria.p__Firmicutes.c__Clostridia.o__Clostridiales.f__Clostridiaceae.g__Proteiniclasticum	1.09691			-
d__Bacteria.p__Firmicutes.c__Clostridia.o__Clostridiales.f__Clostridiaceae.g__Proteiniclasticum.s__uncultured_Proteiniclasticum_sp_	1.09691			-
d__Bacteria.p__Firmicutes.c__Clostridia.o__Clostridiales.f__Clostridiaceae.g__Sarcina	1.79588			0.0265003
d__Bacteria.p__Firmicutes.c__Clostridia.o__Clostridiales.f__Clostridiaceae.g__Sarcina.s__Sarcina_unclassified	1.79588			0.0265003
d__Bacteria.p__Firmicutes.c__Clostridia.o__Clostridiales.f__Clostridiales_Family_IV__Incertae_Sedis	1.39794			-
d__Bacteria.p__Firmicutes.c__Clostridia.o__Clostridiales.f__Clostridiales_Family_IV__Incertae_Sedis.g__Clostridiales_Family_IV__Incertae_Sedis_unclassified	1.39794			-
d__Bacteria.p__Firmicutes.c__Clostridia.o__Clostridiales.f__Clostridiales_Family_IV__Incertae_Sedis.g__Clostridiales_Family_IV__Incertae_Sedis_unclassified.s__Clostridiales_Family_IV__Incertae_Sedis_unclassified	1.39794			-
d__Bacteria.p__Firmicutes.c__Clostridia.o__Clostridiales.f__Clostridiales_Family_XIII__Incertae_Sedis	3.08814			-
d__Bacteria.p__Firmicutes.c__Clostridia.o__Clostridiales.f__Clostridiales_Family_XIII__Incertae_Sedis.g__Anaerovorax	2.989			-
d__Bacteria.p__Firmicutes.c__Clostridia.o__Clostridiales.f__Clostridiales_Family_XIII__Incertae_Sedis.g__Anaerovorax.s__uncultured_Anaerovorax_sp_	2.95424			-
d__Bacteria.p__Firmicutes.c__Clostridia.o__Clostridiales.f__Clostridiales_Family_XIII__Incertae_Sedis.g__Clostridiales_Family_XIII__Incertae_Sedis_unclassified	1.09691			-
d__Bacteria.p__Firmicutes.c__Clostridia.o__Clostridiales.f__Clostridiales_Family_XIII__Incertae_Sedis.g__Clostridiales_Family_XIII__Incertae_Sedis_unclassified.s__Clostridiales_Family_XIII__Incertae_Sedis_unclassified	1.09691			-
d__Bacteria.p__Firmicutes.c__Clostridia.o__Clostridiales.f__Clostridiales_Family_XIV__Incertae_Sedis	4.4624			-
d__Bacteria.p__Firmicutes.c__Clostridia.o__Clostridiales.f__Clostridiales_Family_XIV__Incertae_Sedis.g__Clostridiales_Family_XIV__Incertae_Sedis_unclassified	4.4624			-
d__Bacteria.p__Firmicutes.c__Clostridia.o__Clostridiales.f__Clostridiales_Family_XIV__Incertae_Sedis.g__Clostridiales_Family_XIV__Incertae_Sedis_unclassified.s__Clostridiales_Family_XIV__Incertae_Sedis_unclassified	4.4624			-
d__Bacteria.p__Firmicutes.c__Clostridia.o__Clostridiales.f__Clostridiales_unclassified	5.81045			-
d__Bacteria.p__Firmicutes.c__Clostridia.o__Clostridiales.f__Clostridiales_unclassified.g__Clostridiales_unclassified	5.81045			-
d__Bacteria.p__Firmicutes.c__Clostridia.o__Clostridiales.f__Clostridiales_unclassified.g__Clostridiales_unclassified.s__Clostridiales_unclassified	5.81045			-
d__Bacteria.p__Firmicutes.c__Clostridia.o__Clostridiales.f__Eubacteriaceae	4.72428	Disease	4.38358	0.00840799
d__Bacteria.p__Firmicutes.c__Clostridia.o__Clostridiales.f__Eubacteriaceae.g__Eubacteriaceae_unclassified	2.69897			0.0105716
d__Bacteria.p__Firmicutes.c__Clostridia.o__Clostridiales.f__Eubacteriaceae.g__Eubacteriaceae_unclassified.s__Eubacteriaceae_unclassified	2.69897			0.0105716
d__Bacteria.p__Firmicutes.c__Clostridia.o__Clostridiales.f__Eubacteriaceae.g__Eubacterium	4.49154			-
d__Bacteria.p__Firmicutes.c__Clostridia.o__Clostridiales.f__Eubacteriaceae.g__Eubacterium.s__uncultured_Eubacterium_sp_	4.49154			-
d__Bacteria.p__Firmicutes.c__Clostridia.o__Clostridiales.f__Lachnospiraceae	6.76492			-
d__Bacteria.p__Firmicutes.c__Clostridia.o__Clostridiales.f__Lachnospiraceae.g__Acetatifactor	3.49831			-
d__Bacteria.p__Firmicutes.c__Clostridia.o__Clostridiales.f__Lachnospiraceae.g__Acetatifactor.s__Acetatifactor_muris	0			-
d__Bacteria.p__Firmicutes.c__Clostridia.o__Clostridiales.f__Lachnospiraceae.g__Acetatifactor.s__Acetatifactor_sp_	2.57403			-
d__Bacteria.p__Firmicutes.c__Clostridia.o__Clostridiales.f__Lachnospiraceae.g__Anaerostipes	2.09691			-
d__Bacteria.p__Firmicutes.c__Clostridia.o__Clostridiales.f__Lachnospiraceae.g__Anaerostipes.s__Anaerostipes_sp_	1.39794			-
d__Bacteria.p__Firmicutes.c__Clostridia.o__Clostridiales.f__Lachnospiraceae.g__Anaerotignum	3.5563			-
d__Bacteria.p__Firmicutes.c__Clostridia.o__Clostridiales.f__Lachnospiraceae.g__Anaerotignum.s__Anaerotignum_sp_	3.5563			-
d__Bacteria.p__Firmicutes.c__Clostridia.o__Clostridiales.f__Lachnospiraceae.g__Blautia	3.40011			-
d__Bacteria.p__Firmicutes.c__Clostridia.o__Clostridiales.f__Lachnospiraceae.g__Blautia.s__Blautia_sp_	1.39794			-
d__Bacteria.p__Firmicutes.c__Clostridia.o__Clostridiales.f__Lachnospiraceae.g__Blautia.s__Blautia_sp__canine_oral_taxon_143	1.57403			-
d__Bacteria.p__Firmicutes.c__Clostridia.o__Clostridiales.f__Lachnospiraceae.g__Blautia.s__uncultured_Blautia_sp_	0			-
d__Bacteria.p__Firmicutes.c__Clostridia.o__Clostridiales.f__Lachnospiraceae.g__Coprococcus	1.57403			-
d__Bacteria.p__Firmicutes.c__Clostridia.o__Clostridiales.f__Lachnospiraceae.g__Coprococcus.s__uncultured_Coprococcus_sp_	1.39794			-
d__Bacteria.p__Firmicutes.c__Clostridia.o__Clostridiales.f__Lachnospiraceae.g__Dorea	2.21085			0.0270832
d__Bacteria.p__Firmicutes.c__Clostridia.o__Clostridiales.f__Lachnospiraceae.g__Dorea.s__uncultured_Dorea_sp_	2.09691			-
d__Bacteria.p__Firmicutes.c__Clostridia.o__Clostridiales.f__Lachnospiraceae.g__Eisenbergiella	3.65321			-
d__Bacteria.p__Firmicutes.c__Clostridia.o__Clostridiales.f__Lachnospiraceae.g__Eisenbergiella.s__Eisenbergiella_sp_	3.65321			-
d__Bacteria.p__Firmicutes.c__Clostridia.o__Clostridiales.f__Lachnospiraceae.g__Faecalicatena	1.69897			-
d__Bacteria.p__Firmicutes.c__Clostridia.o__Clostridiales.f__Lachnospiraceae.g__Faecalicatena.s__Faecalicatena_fissicatena	1.69897			-
d__Bacteria.p__Firmicutes.c__Clostridia.o__Clostridiales.f__Lachnospiraceae.g__Kineothrix	4.64246			-
d__Bacteria.p__Firmicutes.c__Clostridia.o__Clostridiales.f__Lachnospiraceae.g__Kineothrix.s__Kineothrix_alysoides	4.03342			-
d__Bacteria.p__Firmicutes.c__Clostridia.o__Clostridiales.f__Lachnospiraceae.g__Kineothrix.s__Kineothrix_sp_	2.77815			-
d__Bacteria.p__Firmicutes.c__Clostridia.o__Clostridiales.f__Lachnospiraceae.g__Lachnoclostridium	2.61542			-
d__Bacteria.p__Firmicutes.c__Clostridia.o__Clostridiales.f__Lachnospiraceae.g__Lachnoclostridium.s__Clostridium__hylemonae	1.09691			-
d__Bacteria.p__Firmicutes.c__Clostridia.o__Clostridiales.f__Lachnospiraceae.g__Lachnoclostridium.s__Lachnoclostridium_sp_	2.43933			-
d__Bacteria.p__Firmicutes.c__Clostridia.o__Clostridiales.f__Lachnospiraceae.g__Lachnospira	2.09691			-
d__Bacteria.p__Firmicutes.c__Clostridia.o__Clostridiales.f__Lachnospiraceae.g__Lachnospira.s__uncultured_Lachnospira_sp_	2.09691			-
d__Bacteria.p__Firmicutes.c__Clostridia.o__Clostridiales.f__Lachnospiraceae.g__Lachnospiraceae_unclassified	5.75637			-
d__Bacteria.p__Firmicutes.c__Clostridia.o__Clostridiales.f__Lachnospiraceae.g__Lachnospiraceae_unclassified.s__Lachnospiraceae_unclassified	5.75637			-
d__Bacteria.p__Firmicutes.c__Clostridia.o__Clostridiales.f__Lachnospiraceae.g__Mediterraneibacter	1.87506			-
d__Bacteria.p__Firmicutes.c__Clostridia.o__Clostridiales.f__Lachnospiraceae.g__Mediterraneibacter.s__Mediterraneibacter_sp__KCTC_15684	1.87506			-
d__Bacteria.p__Firmicutes.c__Clostridia.o__Clostridiales.f__Lachnospiraceae.g__Murimonas	2.47712			0.0268885
d__Bacteria.p__Firmicutes.c__Clostridia.o__Clostridiales.f__Lachnospiraceae.g__Murimonas.s__Murimonas_sp_	2.47712			0.0268885
d__Bacteria.p__Firmicutes.c__Clostridia.o__Clostridiales.f__Lachnospiraceae.g__Robinsoniella	2.54407			-
d__Bacteria.p__Firmicutes.c__Clostridia.o__Clostridiales.f__Lachnospiraceae.g__Robinsoniella.s__Robinsoniella_sp_	2.21085			-
d__Bacteria.p__Firmicutes.c__Clostridia.o__Clostridiales.f__Lachnospiraceae.g__Robinsoniella.s__uncultured_Robinsoniella_sp_	1.09691			-
d__Bacteria.p__Firmicutes.c__Clostridia.o__Clostridiales.f__Lachnospiraceae.g__Roseburia	4.26007			-
d__Bacteria.p__Firmicutes.c__Clostridia.o__Clostridiales.f__Lachnospiraceae.g__Roseburia.s__Roseburia_sp_	3.39794			-
d__Bacteria.p__Firmicutes.c__Clostridia.o__Clostridiales.f__Lachnospiraceae.g__Roseburia.s__Roseburia_sp__499	0			-
d__Bacteria.p__Firmicutes.c__Clostridia.o__Clostridiales.f__Lachnospiraceae.g__Roseburia.s__Roseburia_sp__831b	2.51188			-
d__Bacteria.p__Firmicutes.c__Clostridia.o__Clostridiales.f__Lachnospiraceae.g__Roseburia.s__uncultured_Roseburia_sp_	2.80448			-
d__Bacteria.p__Firmicutes.c__Clostridia.o__Clostridiales.f__Lachnospiraceae.g__Tyzzerella	3.30103			-
d__Bacteria.p__Firmicutes.c__Clostridia.o__Clostridiales.f__Lachnospiraceae.g__Tyzzerella.s__Tyzzerella_sp_	3.26717			-
d__Bacteria.p__Firmicutes.c__Clostridia.o__Clostridiales.f__Oscillospiraceae	5.27335			-
d__Bacteria.p__Firmicutes.c__Clostridia.o__Clostridiales.f__Oscillospiraceae.g__Oscillibacter	4.47276			-
d__Bacteria.p__Firmicutes.c__Clostridia.o__Clostridiales.f__Oscillospiraceae.g__Oscillibacter.s__Oscillibacter_sp_	3.273			-
d__Bacteria.p__Firmicutes.c__Clostridia.o__Clostridiales.f__Oscillospiraceae.g__Oscillibacter.s__uncultured_Oscillibacter_sp_	3.6322			-
d__Bacteria.p__Firmicutes.c__Clostridia.o__Clostridiales.f__Peptococcaceae	2.65321			-
d__Bacteria.p__Firmicutes.c__Clostridia.o__Clostridiales.f__Peptococcaceae.g__Peptococcaceae_unclassified	2.65321			-
d__Bacteria.p__Firmicutes.c__Clostridia.o__Clostridiales.f__Peptococcaceae.g__Peptococcaceae_unclassified.s__Peptococcaceae_unclassified	2.65321			-
d__Bacteria.p__Firmicutes.c__Clostridia.o__Clostridiales.f__Ruminococcaceae	6.58196	Disease	6.17449	0.00865154
d__Bacteria.p__Firmicutes.c__Clostridia.o__Clostridiales.f__Ruminococcaceae.g__Acetivibrio	2.57403			-
d__Bacteria.p__Firmicutes.c__Clostridia.o__Clostridiales.f__Ruminococcaceae.g__Acetivibrio.s__uncultured_Acetivibrio_sp_	1.87506			-
d__Bacteria.p__Firmicutes.c__Clostridia.o__Clostridiales.f__Ruminococcaceae.g__Anaerotruncus	2.37566			-
d__Bacteria.p__Firmicutes.c__Clostridia.o__Clostridiales.f__Ruminococcaceae.g__Anaerotruncus.s__uncultured_Anaerotruncus_sp_	1.09691			-
d__Bacteria.p__Firmicutes.c__Clostridia.o__Clostridiales.f__Ruminococcaceae.g__Bittarella	1.09691			-
d__Bacteria.p__Firmicutes.c__Clostridia.o__Clostridiales.f__Ruminococcaceae.g__Bittarella.s__Bittarella_massiliensis	1.09691			-
d__Bacteria.p__Firmicutes.c__Clostridia.o__Clostridiales.f__Ruminococcaceae.g__Flavonifractor	3.43136			-
d__Bacteria.p__Firmicutes.c__Clostridia.o__Clostridiales.f__Ruminococcaceae.g__Flavonifractor.s__Flavonifractor_sp_	3.43136			-
d__Bacteria.p__Firmicutes.c__Clostridia.o__Clostridiales.f__Ruminococcaceae.g__Hydrogenoanaerobacterium	1.39794			-
d__Bacteria.p__Firmicutes.c__Clostridia.o__Clostridiales.f__Ruminococcaceae.g__Hydrogenoanaerobacterium.s__uncultured_Hydrogenoanaerobacterium_sp_	1.39794			-
d__Bacteria.p__Firmicutes.c__Clostridia.o__Clostridiales.f__Ruminococcaceae.g__Marasmitruncus	1.09691			-
d__Bacteria.p__Firmicutes.c__Clostridia.o__Clostridiales.f__Ruminococcaceae.g__Marasmitruncus.s__Marasmitruncus_massiliensis	1.09691			-
d__Bacteria.p__Firmicutes.c__Clostridia.o__Clostridiales.f__Ruminococcaceae.g__Neglecta	0			-
d__Bacteria.p__Firmicutes.c__Clostridia.o__Clostridiales.f__Ruminococcaceae.g__Neglecta.s__Neglecta_sp_	0			-
d__Bacteria.p__Firmicutes.c__Clostridia.o__Clostridiales.f__Ruminococcaceae.g__Oscillospira	1.69897			-
d__Bacteria.p__Firmicutes.c__Clostridia.o__Clostridiales.f__Ruminococcaceae.g__Oscillospira.s__uncultured_Oscillospira_sp_	1.69897			-
d__Bacteria.p__Firmicutes.c__Clostridia.o__Clostridiales.f__Ruminococcaceae.g__Paludicola	1.87506			-
d__Bacteria.p__Firmicutes.c__Clostridia.o__Clostridiales.f__Ruminococcaceae.g__Paludicola.s__Paludicola_psychrotolerans	0			-
d__Bacteria.p__Firmicutes.c__Clostridia.o__Clostridiales.f__Ruminococcaceae.g__Pseudoflavonifractor	3.46613			-
d__Bacteria.p__Firmicutes.c__Clostridia.o__Clostridiales.f__Ruminococcaceae.g__Pseudoflavonifractor.s__Pseudoflavonifractor_phocaeensis	0			-
d__Bacteria.p__Firmicutes.c__Clostridia.o__Clostridiales.f__Ruminococcaceae.g__Pseudoflavonifractor.s__Pseudoflavonifractor_sp_	3.29003			-
d__Bacteria.p__Firmicutes.c__Clostridia.o__Clostridiales.f__Ruminococcaceae.g__Pseudoflavonifractor.s__uncultured_Pseudoflavonifractor_sp_	0			-
d__Bacteria.p__Firmicutes.c__Clostridia.o__Clostridiales.f__Ruminococcaceae.g__Ruminococcaceae_unclassified	6.20932	Disease	5.89383	0.00112182
d__Bacteria.p__Firmicutes.c__Clostridia.o__Clostridiales.f__Ruminococcaceae.g__Ruminococcaceae_unclassified.s__Ruminococcaceae_unclassified	6.20932	Disease	5.89383	0.00112182
d__Bacteria.p__Firmicutes.c__Clostridia.o__Clostridiales.f__Ruminococcaceae.g__Ruminococcus	4.62711			-
d__Bacteria.p__Firmicutes.c__Clostridia.o__Clostridiales.f__Ruminococcaceae.g__Ruminococcus.s__Ruminococcus_bromii	0			-
d__Bacteria.p__Firmicutes.c__Clostridia.o__Clostridiales.f__Ruminococcaceae.g__Ruminococcus.s__Ruminococcus_sp_	2.1383			-
d__Bacteria.p__Firmicutes.c__Clostridia.o__Clostridiales.f__Ruminococcaceae.g__Ruminococcus.s__uncultured_Ruminococcus_sp_	3.8451			-
d__Bacteria.p__Firmicutes.c__Clostridia.o__Clostridiales.f__Syntrophomonadaceae	3.70757			0.00110938
d__Bacteria.p__Firmicutes.c__Clostridia.o__Clostridiales.f__Syntrophomonadaceae.g__Syntrophomonas	2.54407			-
d__Bacteria.p__Firmicutes.c__Clostridia.o__Clostridiales.f__Syntrophomonadaceae.g__Syntrophomonas.s__uncultured_Syntrophomonas_sp_	2.54407			-
d__Bacteria.p__Firmicutes.c__Clostridia.o__Eubacteriales	2.41913			0.00313485
d__Bacteria.p__Firmicutes.c__Clostridia.o__Eubacteriales.f__Anaerofustaceae	2.41913			0.00313485
d__Bacteria.p__Firmicutes.c__Clostridia.o__Eubacteriales.f__Anaerofustaceae.g__Anaerofustis	2.41913			0.00313485
d__Bacteria.p__Firmicutes.c__Clostridia.o__Eubacteriales.f__Anaerofustaceae.g__Anaerofustis.s__Anaerofustis_unclassified	2.41913			0.00313485
d__Bacteria.p__Firmicutes.c__Clostridia.o__Lachnospirales	6.59811			-
d__Bacteria.p__Firmicutes.c__Clostridia.o__Lachnospirales.f__Defluviitaleaceae	2.47712			-
d__Bacteria.p__Firmicutes.c__Clostridia.o__Lachnospirales.f__Defluviitaleaceae.g__Defluviitaleaceae_UCG_011	2.47712			-
d__Bacteria.p__Firmicutes.c__Clostridia.o__Lachnospirales.f__Defluviitaleaceae.g__Defluviitaleaceae_UCG_011.s__Defluviitaleaceae_UCG_011_unclassified	2.47712			-
d__Bacteria.p__Firmicutes.c__Clostridia.o__Lachnospirales.f__Lachnospiraceae	6.70435			-
d__Bacteria.p__Firmicutes.c__Clostridia.o__Lachnospirales.f__Lachnospiraceae.g__A2	3.07463			-
d__Bacteria.p__Firmicutes.c__Clostridia.o__Lachnospirales.f__Lachnospiraceae.g__A2.s__A2_unclassified	3.07463			-
d__Bacteria.p__Firmicutes.c__Clostridia.o__Lachnospirales.f__Lachnospiraceae.g__Acetatifactor	3.35218			-
d__Bacteria.p__Firmicutes.c__Clostridia.o__Lachnospirales.f__Lachnospiraceae.g__Acetatifactor.s__Acetatifactor_unclassified	3.30103			-
d__Bacteria.p__Firmicutes.c__Clostridia.o__Lachnospirales.f__Lachnospiraceae.g__Acetitomaculum	0			-
d__Bacteria.p__Firmicutes.c__Clostridia.o__Lachnospirales.f__Lachnospiraceae.g__Acetitomaculum.s__Acetitomaculum_unclassified	0			-
d__Bacteria.p__Firmicutes.c__Clostridia.o__Lachnospirales.f__Lachnospiraceae.g__Anaerostipes	2.57403			-
d__Bacteria.p__Firmicutes.c__Clostridia.o__Lachnospirales.f__Lachnospiraceae.g__Anaerostipes.s__Anaerostipes_unclassified	2.47712			-
d__Bacteria.p__Firmicutes.c__Clostridia.o__Lachnospirales.f__Lachnospiraceae.g__ASF356	2.17609			-
d__Bacteria.p__Firmicutes.c__Clostridia.o__Lachnospirales.f__Lachnospiraceae.g__ASF356.s__ASF356_unclassified	2.17609			-
d__Bacteria.p__Firmicutes.c__Clostridia.o__Lachnospirales.f__Lachnospiraceae.g__Blautia	3.62195			-
d__Bacteria.p__Firmicutes.c__Clostridia.o__Lachnospirales.f__Lachnospiraceae.g__Blautia.s__Blautia_unclassified	3.59522			-
d__Bacteria.p__Firmicutes.c__Clostridia.o__Lachnospirales.f__Lachnospiraceae.g__Cellulosilyticum	0			-
d__Bacteria.p__Firmicutes.c__Clostridia.o__Lachnospirales.f__Lachnospiraceae.g__Cellulosilyticum.s__Cellulosilyticum_unclassified	0			-
d__Bacteria.p__Firmicutes.c__Clostridia.o__Lachnospirales.f__Lachnospiraceae.g__Coprococcus	1.57403			-
d__Bacteria.p__Firmicutes.c__Clostridia.o__Lachnospirales.f__Lachnospiraceae.g__Coprococcus.s__Coprococcus_unclassified	1.09691			-
d__Bacteria.p__Firmicutes.c__Clostridia.o__Lachnospirales.f__Lachnospiraceae.g__Dorea	2.21085			0.0270832
d__Bacteria.p__Firmicutes.c__Clostridia.o__Lachnospirales.f__Lachnospiraceae.g__Dorea.s__Dorea_unclassified	1.57403			-
d__Bacteria.p__Firmicutes.c__Clostridia.o__Lachnospirales.f__Lachnospiraceae.g__Epulopiscium	0			-
d__Bacteria.p__Firmicutes.c__Clostridia.o__Lachnospirales.f__Lachnospiraceae.g__Epulopiscium.s__Epulopiscium_unclassified	0			-
d__Bacteria.p__Firmicutes.c__Clostridia.o__Lachnospirales.f__Lachnospiraceae.g__Eubacterium__ruminantium_group	4.03743			-
d__Bacteria.p__Firmicutes.c__Clostridia.o__Lachnospirales.f__Lachnospiraceae.g__Eubacterium__ruminantium_group.s__Eubacterium__ruminantium_group_unclassified	4.03743			-
d__Bacteria.p__Firmicutes.c__Clostridia.o__Lachnospirales.f__Lachnospiraceae.g__Eubacterium__ventriosum_group	1.39794			-
d__Bacteria.p__Firmicutes.c__Clostridia.o__Lachnospirales.f__Lachnospiraceae.g__Eubacterium__ventriosum_group.s__Eubacterium__ventriosum_group_unclassified	1.39794			-
d__Bacteria.p__Firmicutes.c__Clostridia.o__Lachnospirales.f__Lachnospiraceae.g__Eubacterium__xylanophilum_group	4.58348			-
d__Bacteria.p__Firmicutes.c__Clostridia.o__Lachnospirales.f__Lachnospiraceae.g__Eubacterium__xylanophilum_group.s__Eubacterium__xylanophilum_group_unclassified	4.58348			-
d__Bacteria.p__Firmicutes.c__Clostridia.o__Lachnospirales.f__Lachnospiraceae.g__Fusicatenibacter	1.09691			-
d__Bacteria.p__Firmicutes.c__Clostridia.o__Lachnospirales.f__Lachnospiraceae.g__Fusicatenibacter.s__Fusicatenibacter_unclassified	1.09691			-
d__Bacteria.p__Firmicutes.c__Clostridia.o__Lachnospirales.f__Lachnospiraceae.g__GCA_900066575	3.43337			0.0450433
d__Bacteria.p__Firmicutes.c__Clostridia.o__Lachnospirales.f__Lachnospiraceae.g__GCA_900066575.s__GCA_900066575_unclassified	3.43337			0.0450433
d__Bacteria.p__Firmicutes.c__Clostridia.o__Lachnospirales.f__Lachnospiraceae.g__Herbinix	2			-
d__Bacteria.p__Firmicutes.c__Clostridia.o__Lachnospirales.f__Lachnospiraceae.g__Herbinix.s__Herbinix_unclassified	2			-
d__Bacteria.p__Firmicutes.c__Clostridia.o__Lachnospirales.f__Lachnospiraceae.g__Lachnospiraceae_AC2044_group	2.43933			0.0397045
d__Bacteria.p__Firmicutes.c__Clostridia.o__Lachnospirales.f__Lachnospiraceae.g__Lachnospiraceae_AC2044_group.s__Lachnospiraceae_AC2044_group_unclassified	2.43933			0.0397045
d__Bacteria.p__Firmicutes.c__Clostridia.o__Lachnospirales.f__Lachnospiraceae.g__Lachnospiraceae_FCS020_group	3.44716			-
d__Bacteria.p__Firmicutes.c__Clostridia.o__Lachnospirales.f__Lachnospiraceae.g__Lachnospiraceae_FCS020_group.s__Lachnospiraceae_FCS020_group_unclassified	3.44716			-
d__Bacteria.p__Firmicutes.c__Clostridia.o__Lachnospirales.f__Lachnospiraceae.g__Lachnospiraceae_NC2004_group	0			-
d__Bacteria.p__Firmicutes.c__Clostridia.o__Lachnospirales.f__Lachnospiraceae.g__Lachnospiraceae_NC2004_group.s__Lachnospiraceae_NC2004_group_unclassified	0			-
d__Bacteria.p__Firmicutes.c__Clostridia.o__Lachnospirales.f__Lachnospiraceae.g__Lachnospiraceae_NK3A20_group	0			-
d__Bacteria.p__Firmicutes.c__Clostridia.o__Lachnospirales.f__Lachnospiraceae.g__Lachnospiraceae_NK3A20_group.s__Lachnospiraceae_NK3A20_group_unclassified	0			-
d__Bacteria.p__Firmicutes.c__Clostridia.o__Lachnospirales.f__Lachnospiraceae.g__Lachnospiraceae_NK4A136_group	5.95341			-
d__Bacteria.p__Firmicutes.c__Clostridia.o__Lachnospirales.f__Lachnospiraceae.g__Lachnospiraceae_NK4A136_group.s__Lachnospiraceae_NK4A136_group_unclassified	5.95341			-
d__Bacteria.p__Firmicutes.c__Clostridia.o__Lachnospirales.f__Lachnospiraceae.g__Lachnospiraceae_NK4B4_group	1.79588			-
d__Bacteria.p__Firmicutes.c__Clostridia.o__Lachnospirales.f__Lachnospiraceae.g__Lachnospiraceae_NK4B4_group.s__Lachnospiraceae_NK4B4_group_unclassified	1.79588			-
d__Bacteria.p__Firmicutes.c__Clostridia.o__Lachnospirales.f__Lachnospiraceae.g__Lachnospiraceae_UCG_001	2.47712			-
d__Bacteria.p__Firmicutes.c__Clostridia.o__Lachnospirales.f__Lachnospiraceae.g__Lachnospiraceae_UCG_001.s__Lachnospiraceae_UCG_001_unclassified	2.47712			-
d__Bacteria.p__Firmicutes.c__Clostridia.o__Lachnospirales.f__Lachnospiraceae.g__Lachnospiraceae_UCG_006	1.87506			-
d__Bacteria.p__Firmicutes.c__Clostridia.o__Lachnospirales.f__Lachnospiraceae.g__Lachnospiraceae_UCG_006.s__Lachnospiraceae_UCG_006_unclassified	1.87506			-
d__Bacteria.p__Firmicutes.c__Clostridia.o__Lachnospirales.f__Lachnospiraceae.g__Lachnospiraceae_unclassified	4.5302			-
d__Bacteria.p__Firmicutes.c__Clostridia.o__Lachnospirales.f__Lachnospiraceae.g__Lachnospiraceae_unclassified.s__Lachnospiraceae_unclassified	4.5302			-
d__Bacteria.p__Firmicutes.c__Clostridia.o__Lachnospirales.f__Lachnospiraceae.g__Lachnospiraceae_XPB1014_group	2.70969			0.0472371
d__Bacteria.p__Firmicutes.c__Clostridia.o__Lachnospirales.f__Lachnospiraceae.g__Lachnospiraceae_XPB1014_group.s__Lachnospiraceae_XPB1014_group_unclassified	2.70969			0.0472371
d__Bacteria.p__Firmicutes.c__Clostridia.o__Lachnospirales.f__Lachnospiraceae.g__Marvinbryantia	2.8451			-
d__Bacteria.p__Firmicutes.c__Clostridia.o__Lachnospirales.f__Lachnospiraceae.g__Marvinbryantia.s__Marvinbryantia_unclassified	2.8451			-
d__Bacteria.p__Firmicutes.c__Clostridia.o__Lachnospirales.f__Lachnospiraceae.g__Roseburia	3.99123			-
d__Bacteria.p__Firmicutes.c__Clostridia.o__Lachnospirales.f__Lachnospiraceae.g__Roseburia.s__Roseburia_unclassified	3.69788			-
d__Bacteria.p__Firmicutes.c__Clostridia.o__Lachnospirales.f__Lachnospiraceae.g__Ruminococcus__gauvreauii_group	1.09691			-
d__Bacteria.p__Firmicutes.c__Clostridia.o__Lachnospirales.f__Lachnospiraceae.g__Ruminococcus__gauvreauii_group.s__Ruminococcus__gauvreauii_group_unclassified	1.09691			-
d__Bacteria.p__Firmicutes.c__Clostridia.o__Lachnospirales.f__Lachnospiraceae.g__Ruminococcus__gnavus_group	1.87506			-
d__Bacteria.p__Firmicutes.c__Clostridia.o__Lachnospirales.f__Lachnospiraceae.g__Ruminococcus__gnavus_group.s__Ruminococcus__gnavus_group_unclassified	1.87506			-
d__Bacteria.p__Firmicutes.c__Clostridia.o__Lachnospirales.f__Lachnospiraceae.g__Ruminococcus__torques_group	1.69897			-
d__Bacteria.p__Firmicutes.c__Clostridia.o__Lachnospirales.f__Lachnospiraceae.g__Ruminococcus__torques_group.s__Ruminococcus__torques_group_unclassified	1.69897			-
d__Bacteria.p__Firmicutes.c__Clostridia.o__Lachnospirales.f__Lachnospiraceae.g__Tuzzerella	1.09691			-
d__Bacteria.p__Firmicutes.c__Clostridia.o__Lachnospirales.f__Lachnospiraceae.g__Tuzzerella.s__Tuzzerella_unclassified	1.09691			-
d__Bacteria.p__Firmicutes.c__Clostridia.o__Lachnospirales.f__Lachnospiraceae.g__Tyzzerella	3.17609			-
d__Bacteria.p__Firmicutes.c__Clostridia.o__Lachnospirales.f__Lachnospiraceae.g__Tyzzerella.s__Tyzzerella_unclassified	2.05115			-
d__Bacteria.p__Firmicutes.c__Clostridia.o__Lachnospirales.f__Lachnospirales_unclassified	1.69897			-
d__Bacteria.p__Firmicutes.c__Clostridia.o__Lachnospirales.f__Lachnospirales_unclassified.g__Lachnospirales_unclassified	1.69897			-
d__Bacteria.p__Firmicutes.c__Clostridia.o__Lachnospirales.f__Lachnospirales_unclassified.g__Lachnospirales_unclassified.s__Lachnospirales_unclassified	1.69897			-
d__Bacteria.p__Firmicutes.c__Clostridia.o__Monoglobales	4.36361			0.0268567
d__Bacteria.p__Firmicutes.c__Clostridia.o__Monoglobales.f__Monoglobaceae	4.36361			0.0268567
d__Bacteria.p__Firmicutes.c__Clostridia.o__Monoglobales.f__Monoglobaceae.g__Monoglobus	4.36361			0.0268567
d__Bacteria.p__Firmicutes.c__Clostridia.o__Monoglobales.f__Monoglobaceae.g__Monoglobus.s__Monoglobus_unclassified	4.36361			0.0268567
d__Bacteria.p__Firmicutes.c__Clostridia.o__Oscillospirales	7.41735	Disease	6.93068	0.0274232
d__Bacteria.p__Firmicutes.c__Clostridia.o__Oscillospirales.f__Butyricicoccaceae	3.70544			-
d__Bacteria.p__Firmicutes.c__Clostridia.o__Oscillospirales.f__Butyricicoccaceae.g__Butyricicoccaceae_unclassified	0			-
d__Bacteria.p__Firmicutes.c__Clostridia.o__Oscillospirales.f__Butyricicoccaceae.g__Butyricicoccaceae_unclassified.s__Butyricicoccaceae_unclassified	0			-
d__Bacteria.p__Firmicutes.c__Clostridia.o__Oscillospirales.f__Butyricicoccaceae.g__Butyricicoccus	2.87506			-
d__Bacteria.p__Firmicutes.c__Clostridia.o__Oscillospirales.f__Butyricicoccaceae.g__Butyricicoccus.s__Butyricicoccus_unclassified	2.87506			-
d__Bacteria.p__Firmicutes.c__Clostridia.o__Oscillospirales.f__Butyricicoccaceae.g__UCG_009	3.22076			-
d__Bacteria.p__Firmicutes.c__Clostridia.o__Oscillospirales.f__Butyricicoccaceae.g__UCG_009.s__UCG_009_unclassified	3.22076			-
d__Bacteria.p__Firmicutes.c__Clostridia.o__Oscillospirales.f__Clostridium__methylpentosum_group	1.39794			-
d__Bacteria.p__Firmicutes.c__Clostridia.o__Oscillospirales.f__Clostridium__methylpentosum_group.g__Clostridium__methylpentosum_group_unclassified	1.39794			-
d__Bacteria.p__Firmicutes.c__Clostridia.o__Oscillospirales.f__Clostridium__methylpentosum_group.g__Clostridium__methylpentosum_group_unclassified.s__Clostridium__methylpentosum_group_unclassified	1.39794			-
d__Bacteria.p__Firmicutes.c__Clostridia.o__Oscillospirales.f__Eubacterium__coprostanoligenes_group	4.45939			-
d__Bacteria.p__Firmicutes.c__Clostridia.o__Oscillospirales.f__Eubacterium__coprostanoligenes_group.g__Eubacterium__coprostanoligenes_group_unclassified	4.45939			-
d__Bacteria.p__Firmicutes.c__Clostridia.o__Oscillospirales.f__Eubacterium__coprostanoligenes_group.g__Eubacterium__coprostanoligenes_group_unclassified.s__Eubacterium__coprostanoligenes_group_unclassified	4.45939			-
d__Bacteria.p__Firmicutes.c__Clostridia.o__Oscillospirales.f__Hungateiclostridiaceae	4.55931	control	4.01315	0.00932461
d__Bacteria.p__Firmicutes.c__Clostridia.o__Oscillospirales.f__Hungateiclostridiaceae.g__Acetivibrio	2.273			-
d__Bacteria.p__Firmicutes.c__Clostridia.o__Oscillospirales.f__Hungateiclostridiaceae.g__Acetivibrio.s__Acetivibrio_unclassified	2.273			0.0329487
d__Bacteria.p__Firmicutes.c__Clostridia.o__Oscillospirales.f__Hungateiclostridiaceae.g__Ercella	3.36642			-
d__Bacteria.p__Firmicutes.c__Clostridia.o__Oscillospirales.f__Hungateiclostridiaceae.g__Ercella.s__Ercella_unclassified	3.36642			-
d__Bacteria.p__Firmicutes.c__Clostridia.o__Oscillospirales.f__Hungateiclostridiaceae.g__Fastidiosipila	2.8293			0.0332282
d__Bacteria.p__Firmicutes.c__Clostridia.o__Oscillospirales.f__Hungateiclostridiaceae.g__Fastidiosipila.s__Fastidiosipila_unclassified	2.8293			0.0332282
d__Bacteria.p__Firmicutes.c__Clostridia.o__Oscillospirales.f__Hungateiclostridiaceae.g__HN_HF0106	3.40654			0.00432884
d__Bacteria.p__Firmicutes.c__Clostridia.o__Oscillospirales.f__Hungateiclostridiaceae.g__HN_HF0106.s__HN_HF0106_unclassified	3.40654			0.00432884
d__Bacteria.p__Firmicutes.c__Clostridia.o__Oscillospirales.f__Hungateiclostridiaceae.g__Hungateiclostridiaceae_unclassified	2.68797			-
d__Bacteria.p__Firmicutes.c__Clostridia.o__Oscillospirales.f__Hungateiclostridiaceae.g__Hungateiclostridiaceae_unclassified.s__Hungateiclostridiaceae_unclassified	2.68797			-
d__Bacteria.p__Firmicutes.c__Clostridia.o__Oscillospirales.f__Hungateiclostridiaceae.g__Ruminiclostridium	2.75012			0.0481068
d__Bacteria.p__Firmicutes.c__Clostridia.o__Oscillospirales.f__Hungateiclostridiaceae.g__Ruminiclostridium.s__Ruminiclostridium_unclassified	2.75012			0.0481068
d__Bacteria.p__Firmicutes.c__Clostridia.o__Oscillospirales.f__Oscillospiraceae	6.28053			-
d__Bacteria.p__Firmicutes.c__Clostridia.o__Oscillospirales.f__Oscillospiraceae.g__Colidextribacter	5.3542			-
d__Bacteria.p__Firmicutes.c__Clostridia.o__Oscillospirales.f__Oscillospiraceae.g__Colidextribacter.s__Colidextribacter_unclassified	5.3542			-
d__Bacteria.p__Firmicutes.c__Clostridia.o__Oscillospirales.f__Oscillospiraceae.g__Intestinimonas	3.97139			-
d__Bacteria.p__Firmicutes.c__Clostridia.o__Oscillospirales.f__Oscillospiraceae.g__Intestinimonas.s__Intestinimonas_unclassified	3.97139			-
d__Bacteria.p__Firmicutes.c__Clostridia.o__Oscillospirales.f__Oscillospiraceae.g__NK4A214_group	3.95904			-
d__Bacteria.p__Firmicutes.c__Clostridia.o__Oscillospirales.f__Oscillospiraceae.g__NK4A214_group.s__NK4A214_group_unclassified	3.95904			-
d__Bacteria.p__Firmicutes.c__Clostridia.o__Oscillospirales.f__Oscillospiraceae.g__Oscillibacter	4.67233			-
d__Bacteria.p__Firmicutes.c__Clostridia.o__Oscillospirales.f__Oscillospiraceae.g__Oscillibacter.s__Oscillibacter_unclassified	4.49952			-
d__Bacteria.p__Firmicutes.c__Clostridia.o__Oscillospirales.f__Oscillospiraceae.g__Oscillospiraceae_unclassified	4.51405			-
d__Bacteria.p__Firmicutes.c__Clostridia.o__Oscillospirales.f__Oscillospiraceae.g__Oscillospiraceae_unclassified.s__Oscillospiraceae_unclassified	4.51405			-
d__Bacteria.p__Firmicutes.c__Clostridia.o__Oscillospirales.f__Oscillospiraceae.g__Papillibacter	3.08814			-
d__Bacteria.p__Firmicutes.c__Clostridia.o__Oscillospirales.f__Oscillospiraceae.g__Papillibacter.s__Papillibacter_unclassified	3.08814			-
d__Bacteria.p__Firmicutes.c__Clostridia.o__Oscillospirales.f__Oscillospiraceae.g__Sporobacter	1.09691			-
d__Bacteria.p__Firmicutes.c__Clostridia.o__Oscillospirales.f__Oscillospiraceae.g__Sporobacter.s__Sporobacter_unclassified	1.09691			-
d__Bacteria.p__Firmicutes.c__Clostridia.o__Oscillospirales.f__Oscillospiraceae.g__UCG_002	3.73239			-
d__Bacteria.p__Firmicutes.c__Clostridia.o__Oscillospirales.f__Oscillospiraceae.g__UCG_002.s__UCG_002_unclassified	3.73239			-
d__Bacteria.p__Firmicutes.c__Clostridia.o__Oscillospirales.f__Oscillospiraceae.g__UCG_003	1.94201			-
d__Bacteria.p__Firmicutes.c__Clostridia.o__Oscillospirales.f__Oscillospiraceae.g__UCG_003.s__UCG_003_unclassified	1.94201			-
d__Bacteria.p__Firmicutes.c__Clostridia.o__Oscillospirales.f__Oscillospiraceae.g__UCG_005	4.2816			-
d__Bacteria.p__Firmicutes.c__Clostridia.o__Oscillospirales.f__Oscillospiraceae.g__UCG_005.s__UCG_005_unclassified	4.2816			-
d__Bacteria.p__Firmicutes.c__Clostridia.o__Oscillospirales.f__Oscillospiraceae.g__UCG_007	2.1383			0.0226562
d__Bacteria.p__Firmicutes.c__Clostridia.o__Oscillospirales.f__Oscillospiraceae.g__UCG_007.s__UCG_007_unclassified	2.1383			0.0226562
d__Bacteria.p__Firmicutes.c__Clostridia.o__Oscillospirales.f__Oscillospirales_unclassified	0			-
d__Bacteria.p__Firmicutes.c__Clostridia.o__Oscillospirales.f__Oscillospirales_unclassified.g__Oscillospirales_unclassified	0			-
d__Bacteria.p__Firmicutes.c__Clostridia.o__Oscillospirales.f__Oscillospirales_unclassified.g__Oscillospirales_unclassified.s__Oscillospirales_unclassified	0			-
d__Bacteria.p__Firmicutes.c__Clostridia.o__Oscillospirales.f__Ruminococcaceae	7.00472	Disease	6.59726	0.00865154
d__Bacteria.p__Firmicutes.c__Clostridia.o__Oscillospirales.f__Ruminococcaceae.g__Anaerofilum	1.69897			-
d__Bacteria.p__Firmicutes.c__Clostridia.o__Oscillospirales.f__Ruminococcaceae.g__Anaerofilum.s__Anaerofilum_unclassified	1.69897			-
d__Bacteria.p__Firmicutes.c__Clostridia.o__Oscillospirales.f__Ruminococcaceae.g__Anaerotruncus	2.97772			-
d__Bacteria.p__Firmicutes.c__Clostridia.o__Oscillospirales.f__Ruminococcaceae.g__Anaerotruncus.s__Anaerotruncus_unclassified	2.97772			-
d__Bacteria.p__Firmicutes.c__Clostridia.o__Oscillospirales.f__Ruminococcaceae.g__Candidatus_Soleaferrea	2.47712			-
d__Bacteria.p__Firmicutes.c__Clostridia.o__Oscillospirales.f__Ruminococcaceae.g__Candidatus_Soleaferrea.s__Candidatus_Soleaferrea_unclassified	2.47712			-
d__Bacteria.p__Firmicutes.c__Clostridia.o__Oscillospirales.f__Ruminococcaceae.g__Eubacterium__siraeum_group	3.47712			-
d__Bacteria.p__Firmicutes.c__Clostridia.o__Oscillospirales.f__Ruminococcaceae.g__Eubacterium__siraeum_group.s__Eubacterium__siraeum_group_unclassified	3.47712			-
d__Bacteria.p__Firmicutes.c__Clostridia.o__Oscillospirales.f__Ruminococcaceae.g__Faecalibacterium	1.94201			-
d__Bacteria.p__Firmicutes.c__Clostridia.o__Oscillospirales.f__Ruminococcaceae.g__Faecalibacterium.s__Faecalibacterium_unclassified	1.94201			-
d__Bacteria.p__Firmicutes.c__Clostridia.o__Oscillospirales.f__Ruminococcaceae.g__Fournierella	3.53624			0.0232214
d__Bacteria.p__Firmicutes.c__Clostridia.o__Oscillospirales.f__Ruminococcaceae.g__Fournierella.s__Fournierella_unclassified	3.53624			0.0232214
d__Bacteria.p__Firmicutes.c__Clostridia.o__Oscillospirales.f__Ruminococcaceae.g__Harryflintia	2.68797			-
d__Bacteria.p__Firmicutes.c__Clostridia.o__Oscillospirales.f__Ruminococcaceae.g__Harryflintia.s__Harryflintia_unclassified	2.68797			-
d__Bacteria.p__Firmicutes.c__Clostridia.o__Oscillospirales.f__Ruminococcaceae.g__Incertae_Sedis	5.3713			-
d__Bacteria.p__Firmicutes.c__Clostridia.o__Oscillospirales.f__Ruminococcaceae.g__Incertae_Sedis.s__Incertae_Sedis_unclassified	5.3713			-
d__Bacteria.p__Firmicutes.c__Clostridia.o__Oscillospirales.f__Ruminococcaceae.g__Negativibacillus	2.09691			-
d__Bacteria.p__Firmicutes.c__Clostridia.o__Oscillospirales.f__Ruminococcaceae.g__Negativibacillus.s__Negativibacillus_unclassified	2.09691			-
d__Bacteria.p__Firmicutes.c__Clostridia.o__Oscillospirales.f__Ruminococcaceae.g__Paludicola	2.47712			-
d__Bacteria.p__Firmicutes.c__Clostridia.o__Oscillospirales.f__Ruminococcaceae.g__Paludicola.s__Paludicola_unclassified	2.47712			-
d__Bacteria.p__Firmicutes.c__Clostridia.o__Oscillospirales.f__Ruminococcaceae.g__Pygmaiobacter	1.57403			-
d__Bacteria.p__Firmicutes.c__Clostridia.o__Oscillospirales.f__Ruminococcaceae.g__Pygmaiobacter.s__Pygmaiobacter_unclassified	1.57403			-
d__Bacteria.p__Firmicutes.c__Clostridia.o__Oscillospirales.f__Ruminococcaceae.g__Ruminococcaceae_unclassified	6.52716	Disease	6.21167	0.00112182
d__Bacteria.p__Firmicutes.c__Clostridia.o__Oscillospirales.f__Ruminococcaceae.g__Ruminococcaceae_unclassified.s__Ruminococcaceae_unclassified	6.52716	Disease	6.21167	0.00112182
d__Bacteria.p__Firmicutes.c__Clostridia.o__Oscillospirales.f__Ruminococcaceae.g__Ruminococcus	5.00732			-
d__Bacteria.p__Firmicutes.c__Clostridia.o__Oscillospirales.f__Ruminococcaceae.g__Ruminococcus.s__Ruminococcus_unclassified	4.90687			-
d__Bacteria.p__Firmicutes.c__Clostridia.o__Oscillospirales.f__Ruminococcaceae.g__Subdoligranulum	1.79588			-
d__Bacteria.p__Firmicutes.c__Clostridia.o__Oscillospirales.f__Ruminococcaceae.g__Subdoligranulum.s__Subdoligranulum_unclassified	1.79588			-
d__Bacteria.p__Firmicutes.c__Clostridia.o__Oscillospirales.f__Ruminococcaceae.g__UBA1819	3.04139			-
d__Bacteria.p__Firmicutes.c__Clostridia.o__Oscillospirales.f__Ruminococcaceae.g__UBA1819.s__UBA1819_unclassified	3.04139			-
d__Bacteria.p__Firmicutes.c__Clostridia.o__Oscillospirales.f__UCG_010	4.25678			-
d__Bacteria.p__Firmicutes.c__Clostridia.o__Oscillospirales.f__UCG_010.g__UCG_010_unclassified	4.25678			-
d__Bacteria.p__Firmicutes.c__Clostridia.o__Oscillospirales.f__UCG_010.g__UCG_010_unclassified.s__UCG_010_unclassified	4.25678			-
d__Bacteria.p__Firmicutes.c__Clostridia.o__Peptococcales	3.47349			-
d__Bacteria.p__Firmicutes.c__Clostridia.o__Peptococcales.f__Peptococcaceae	3.49831			-
d__Bacteria.p__Firmicutes.c__Clostridia.o__Peptococcales.f__Peptococcaceae.g__Peptococcaceae_unclassified	3.39358			-
d__Bacteria.p__Firmicutes.c__Clostridia.o__Peptococcales.f__Peptococcaceae.g__Peptococcaceae_unclassified.s__Peptococcaceae_unclassified	3.39358			-
d__Bacteria.p__Firmicutes.c__Clostridia.o__Peptococcales.f__Peptococcaceae.g__Peptococcus	2.05115			-
d__Bacteria.p__Firmicutes.c__Clostridia.o__Peptococcales.f__Peptococcaceae.g__Peptococcus.s__Peptococcus_unclassified	2.05115			-
d__Bacteria.p__Firmicutes.c__Clostridia.o__Peptostreptococcales_Tissierellales	4.72713			-
d__Bacteria.p__Firmicutes.c__Clostridia.o__Peptostreptococcales_Tissierellales.f__Anaerovoracaceae	3.89625			-
d__Bacteria.p__Firmicutes.c__Clostridia.o__Peptostreptococcales_Tissierellales.f__Anaerovoracaceae.g__Amnipila	1.39794			-
d__Bacteria.p__Firmicutes.c__Clostridia.o__Peptostreptococcales_Tissierellales.f__Anaerovoracaceae.g__Amnipila.s__Amnipila_unclassified	1.39794			-
d__Bacteria.p__Firmicutes.c__Clostridia.o__Peptostreptococcales_Tissierellales.f__Anaerovoracaceae.g__Anaerovorax	2.51188			-
d__Bacteria.p__Firmicutes.c__Clostridia.o__Peptostreptococcales_Tissierellales.f__Anaerovoracaceae.g__Anaerovorax.s__Anaerovorax_unclassified	1.69897			-
d__Bacteria.p__Firmicutes.c__Clostridia.o__Peptostreptococcales_Tissierellales.f__Anaerovoracaceae.g__Eubacterium__brachy_group	2.68797			-
d__Bacteria.p__Firmicutes.c__Clostridia.o__Peptostreptococcales_Tissierellales.f__Anaerovoracaceae.g__Eubacterium__brachy_group.s__Eubacterium__brachy_group_unclassified	2.68797			-
d__Bacteria.p__Firmicutes.c__Clostridia.o__Peptostreptococcales_Tissierellales.f__Anaerovoracaceae.g__Eubacterium__nodatum_group	2.69897			-
d__Bacteria.p__Firmicutes.c__Clostridia.o__Peptostreptococcales_Tissierellales.f__Anaerovoracaceae.g__Eubacterium__nodatum_group.s__Eubacterium__nodatum_group_unclassified	2.69897			-
d__Bacteria.p__Firmicutes.c__Clostridia.o__Peptostreptococcales_Tissierellales.f__Anaerovoracaceae.g__Family_XIII_AD3011_group	3.07463			-
d__Bacteria.p__Firmicutes.c__Clostridia.o__Peptostreptococcales_Tissierellales.f__Anaerovoracaceae.g__Family_XIII_AD3011_group.s__Family_XIII_AD3011_group_unclassified	3.07463			-
d__Bacteria.p__Firmicutes.c__Clostridia.o__Peptostreptococcales_Tissierellales.f__Anaerovoracaceae.g__Family_XIII_UCG_001	0			-
d__Bacteria.p__Firmicutes.c__Clostridia.o__Peptostreptococcales_Tissierellales.f__Anaerovoracaceae.g__Family_XIII_UCG_001.s__Family_XIII_UCG_001_unclassified	0			-
d__Bacteria.p__Firmicutes.c__Clostridia.o__Peptostreptococcales_Tissierellales.f__Peptostreptococcaceae	3.89279			-
d__Bacteria.p__Firmicutes.c__Clostridia.o__Peptostreptococcales_Tissierellales.f__Peptostreptococcaceae.g__Romboutsia	3.57835			-
d__Bacteria.p__Firmicutes.c__Clostridia.o__Peptostreptococcales_Tissierellales.f__Peptostreptococcaceae.g__Romboutsia.s__Romboutsia_unclassified	3.57835			-
d__Bacteria.p__Firmicutes.c__Clostridia.o__Peptostreptococcales_Tissierellales.f__Peptostreptococcaceae.g__Terrisporobacter	2.75967			-
d__Bacteria.p__Firmicutes.c__Clostridia.o__Peptostreptococcales_Tissierellales.f__Peptostreptococcaceae.g__Terrisporobacter.s__Terrisporobacter_unclassified	2.75967			-
d__Bacteria.p__Firmicutes.c__Clostridia.o__Peptostreptococcales_Tissierellales.f__Peptostreptococcales_Tissierellales_unclassified	1.39794			-
d__Bacteria.p__Firmicutes.c__Clostridia.o__Peptostreptococcales_Tissierellales.f__Peptostreptococcales_Tissierellales_unclassified.g__Peptostreptococcales_Tissierellales_unclassified	1.39794			-
d__Bacteria.p__Firmicutes.c__Clostridia.o__Peptostreptococcales_Tissierellales.f__Peptostreptococcales_Tissierellales_unclassified.g__Peptostreptococcales_Tissierellales_unclassified.s__Peptostreptococcales_Tissierellales_unclassified	1.39794			-
d__Bacteria.p__Firmicutes.c__Clostridia.o__Peptostreptococcales_Tissierellales.f__Sedimentibacteraceae	2.74036			0.0108921
d__Bacteria.p__Firmicutes.c__Clostridia.o__Peptostreptococcales_Tissierellales.f__Sedimentibacteraceae.g__Sedimentibacter	2.74036			0.0108921
d__Bacteria.p__Firmicutes.c__Clostridia.o__Peptostreptococcales_Tissierellales.f__Sedimentibacteraceae.g__Sedimentibacter.s__Sedimentibacter_unclassified	2.74036			0.0108921
d__Bacteria.p__Firmicutes.c__Desulfotomaculia	1.09691			-
d__Bacteria.p__Firmicutes.c__Desulfotomaculia.o__Desulfotomaculales	1.09691			-
d__Bacteria.p__Firmicutes.c__Desulfotomaculia.o__Desulfotomaculales.f__Pelotomaculaceae	1.09691			-
d__Bacteria.p__Firmicutes.c__Desulfotomaculia.o__Desulfotomaculales.f__Pelotomaculaceae.g__Pelotomaculum	1.09691			-
d__Bacteria.p__Firmicutes.c__Desulfotomaculia.o__Desulfotomaculales.f__Pelotomaculaceae.g__Pelotomaculum.s__Pelotomaculum_unclassified	1.09691			-
d__Bacteria.p__Firmicutes.c__Erysipelotrichia	3.81707			-
d__Bacteria.p__Firmicutes.c__Erysipelotrichia.o__Erysipelotrichales	6.3275			-
d__Bacteria.p__Firmicutes.c__Erysipelotrichia.o__Erysipelotrichales.f__Erysipelotrichaceae	6.29427			-
d__Bacteria.p__Firmicutes.c__Erysipelotrichia.o__Erysipelotrichales.f__Erysipelotrichaceae.g__Absiella	3.02119			-
d__Bacteria.p__Firmicutes.c__Erysipelotrichia.o__Erysipelotrichales.f__Erysipelotrichaceae.g__Absiella.s__Absiella_sp_	3.02119			-
d__Bacteria.p__Firmicutes.c__Erysipelotrichia.o__Erysipelotrichales.f__Erysipelotrichaceae.g__Allobaculum	5.21411			-
d__Bacteria.p__Firmicutes.c__Erysipelotrichia.o__Erysipelotrichales.f__Erysipelotrichaceae.g__Allobaculum.s__uncultured_Allobaculum_sp_	2.273			-
d__Bacteria.p__Firmicutes.c__Erysipelotrichia.o__Erysipelotrichales.f__Erysipelotrichaceae.g__Candidatus_Stoquefichus	2.32736			-
d__Bacteria.p__Firmicutes.c__Erysipelotrichia.o__Erysipelotrichales.f__Erysipelotrichaceae.g__Candidatus_Stoquefichus.s__Candidatus_Stoquefichus_massiliensis	1.57403			-
d__Bacteria.p__Firmicutes.c__Erysipelotrichia.o__Erysipelotrichales.f__Erysipelotrichaceae.g__Erysipelatoclostridium	3.61278			-
d__Bacteria.p__Firmicutes.c__Erysipelotrichia.o__Erysipelotrichales.f__Erysipelotrichaceae.g__Erysipelatoclostridium.s__Erysipelatoclostridium_sp__SNUG30386	2.24304			-
d__Bacteria.p__Firmicutes.c__Erysipelotrichia.o__Erysipelotrichales.f__Erysipelotrichaceae.g__Erysipelotrichaceae_unclassified	3.0607			-
d__Bacteria.p__Firmicutes.c__Erysipelotrichia.o__Erysipelotrichales.f__Erysipelotrichaceae.g__Erysipelotrichaceae_unclassified.s__Erysipelotrichaceae_unclassified	3.0607			-
d__Bacteria.p__Firmicutes.c__Erysipelotrichia.o__Erysipelotrichales.f__Erysipelotrichaceae.g__Ileibacterium	4.94436	Disease	4.60196	0.00865154
d__Bacteria.p__Firmicutes.c__Erysipelotrichia.o__Erysipelotrichales.f__Erysipelotrichaceae.g__Ileibacterium.s__Ileibacterium_valens	2.273			-
d__Bacteria.p__Firmicutes.c__Erysipelotrichia.o__Erysipelotrichales.f__Erysipelotrichales_unclassified	1.09691			-
d__Bacteria.p__Firmicutes.c__Erysipelotrichia.o__Erysipelotrichales.f__Erysipelotrichales_unclassified.g__Erysipelotrichales_unclassified	1.09691			-
d__Bacteria.p__Firmicutes.c__Erysipelotrichia.o__Erysipelotrichales.f__Erysipelotrichales_unclassified.g__Erysipelotrichales_unclassified.s__Erysipelotrichales_unclassified	1.09691			-
d__Bacteria.p__Firmicutes.c__Firmicutes_unclassified	6.03153	Disease	5.65041	0.0355562
d__Bacteria.p__Firmicutes.c__Firmicutes_unclassified.o__Firmicutes_unclassified	6.03153	Disease	5.65041	0.0355562
d__Bacteria.p__Firmicutes.c__Firmicutes_unclassified.o__Firmicutes_unclassified.f__Firmicutes_unclassified	6.03153	Disease	5.65041	0.0355562
d__Bacteria.p__Firmicutes.c__Firmicutes_unclassified.o__Firmicutes_unclassified.f__Firmicutes_unclassified.g__Firmicutes_unclassified	6.03153	Disease	5.65041	0.0355562
d__Bacteria.p__Firmicutes.c__Firmicutes_unclassified.o__Firmicutes_unclassified.f__Firmicutes_unclassified.g__Firmicutes_unclassified.s__Firmicutes_unclassified	6.03153	Disease	5.65041	0.0355562
d__Bacteria.p__Firmicutes.c__Limnochordia	0			-
d__Bacteria.p__Firmicutes.c__Limnochordia.o__Limnochordia_unclassified	0			-
d__Bacteria.p__Firmicutes.c__Limnochordia.o__Limnochordia_unclassified.f__Limnochordia_unclassified	0			-
d__Bacteria.p__Firmicutes.c__Limnochordia.o__Limnochordia_unclassified.f__Limnochordia_unclassified.g__Limnochordia_unclassified	0			-
d__Bacteria.p__Firmicutes.c__Limnochordia.o__Limnochordia_unclassified.f__Limnochordia_unclassified.g__Limnochordia_unclassified.s__Limnochordia_unclassified	0			-
d__Bacteria.p__Firmicutes.c__Negativicutes	2.68797			-
d__Bacteria.p__Firmicutes.c__Negativicutes.o__Acidaminococcales	2.68797			-
d__Bacteria.p__Firmicutes.c__Negativicutes.o__Acidaminococcales.f__Acidaminococcaceae	2.68797			-
d__Bacteria.p__Firmicutes.c__Negativicutes.o__Acidaminococcales.f__Acidaminococcaceae.g__Acidaminococcaceae_unclassified	2.1383			0.0372425
d__Bacteria.p__Firmicutes.c__Negativicutes.o__Acidaminococcales.f__Acidaminococcaceae.g__Acidaminococcaceae_unclassified.s__Acidaminococcaceae_unclassified	2.1383			0.0372425
d__Bacteria.p__Firmicutes.c__Negativicutes.o__Acidaminococcales.f__Acidaminococcaceae.g__Phascolarctobacterium	1.69897			-
d__Bacteria.p__Firmicutes.c__Negativicutes.o__Acidaminococcales.f__Acidaminococcaceae.g__Phascolarctobacterium.s__Phascolarctobacterium_succinatutens	1.39794			-
d__Bacteria.p__Firmicutes.c__Negativicutes.o__Acidaminococcales.f__Acidaminococcaceae.g__Phascolarctobacterium.s__Phascolarctobacterium_unclassified	0			-
d__Bacteria.p__Firmicutes.c__Syntrophomonadia	3.99123			0.00113882
d__Bacteria.p__Firmicutes.c__Syntrophomonadia.o__Syntrophomonadales	3.99123			0.00113882
d__Bacteria.p__Firmicutes.c__Syntrophomonadia.o__Syntrophomonadales.f__Syntrophomonadaceae	4.0086			0.00110938
d__Bacteria.p__Firmicutes.c__Syntrophomonadia.o__Syntrophomonadales.f__Syntrophomonadaceae.g__Syntrophomonadaceae_unclassified	3.86183			0.00113882
d__Bacteria.p__Firmicutes.c__Syntrophomonadia.o__Syntrophomonadales.f__Syntrophomonadaceae.g__Syntrophomonadaceae_unclassified.s__Syntrophomonadaceae_unclassified	3.86183			0.00113882
d__Bacteria.p__Firmicutes.c__Syntrophomonadia.o__Syntrophomonadales.f__Syntrophomonadaceae.g__Syntrophomonas	2.24304			-
d__Bacteria.p__Firmicutes.c__Syntrophomonadia.o__Syntrophomonadales.f__Syntrophomonadaceae.g__Syntrophomonas.s__Syntrophomonas_unclassified	0			-
d__Bacteria.p__Gemmatimonadota	0			-
d__Bacteria.p__Gemmatimonadota.c__Gemmatimonadetes	0			-
d__Bacteria.p__Gemmatimonadota.c__Gemmatimonadetes.o__Gemmatimonadales	0			-
d__Bacteria.p__Gemmatimonadota.c__Gemmatimonadetes.o__Gemmatimonadales.f__Gemmatimonadaceae	0			-
d__Bacteria.p__Gemmatimonadota.c__Gemmatimonadetes.o__Gemmatimonadales.f__Gemmatimonadaceae.g__Gemmatimonadaceae_unclassified	0			-
d__Bacteria.p__Gemmatimonadota.c__Gemmatimonadetes.o__Gemmatimonadales.f__Gemmatimonadaceae.g__Gemmatimonadaceae_unclassified.s__Gemmatimonadaceae_unclassified	0			-
d__Bacteria.p__Hydrogenedentes	2.35218			0.0117409
d__Bacteria.p__Hydrogenedentes.c__Hydrogenedentia	2.35218			0.0117409
d__Bacteria.p__Hydrogenedentes.c__Hydrogenedentia.o__Hydrogenedentiales	2.35218			0.0117409
d__Bacteria.p__Hydrogenedentes.c__Hydrogenedentia.o__Hydrogenedentiales.f__Hydrogenedensaceae	2.35218			0.0117409
d__Bacteria.p__Hydrogenedentes.c__Hydrogenedentia.o__Hydrogenedentiales.f__Hydrogenedensaceae.g__Hydrogenedensaceae_unclassified	1.09691			-
d__Bacteria.p__Hydrogenedentes.c__Hydrogenedentia.o__Hydrogenedentiales.f__Hydrogenedensaceae.g__Hydrogenedensaceae_unclassified.s__Hydrogenedensaceae_unclassified	1.09691			-
d__Bacteria.p__Hydrogenedentes.c__Hydrogenedentia.o__Hydrogenedentiales.f__Hydrogenedensaceae.g__YC_ZSS_LKJ63	2			0.0132429
d__Bacteria.p__Hydrogenedentes.c__Hydrogenedentia.o__Hydrogenedentiales.f__Hydrogenedensaceae.g__YC_ZSS_LKJ63.s__YC_ZSS_LKJ63_unclassified	2			0.0132429
d__Bacteria.p__Myxococcota	0			-
d__Bacteria.p__Myxococcota.c__Polyangia	0			-
d__Bacteria.p__Myxococcota.c__Polyangia.o__Polyangiales	0			-
d__Bacteria.p__Myxococcota.c__Polyangia.o__Polyangiales.f__Sandaracinaceae	0			-
d__Bacteria.p__Myxococcota.c__Polyangia.o__Polyangiales.f__Sandaracinaceae.g__Sandaracinaceae_unclassified	0			-
d__Bacteria.p__Myxococcota.c__Polyangia.o__Polyangiales.f__Sandaracinaceae.g__Sandaracinaceae_unclassified.s__Sandaracinaceae_unclassified	0			-
d__Bacteria.p__Patescibacteria	5.82425			-
d__Bacteria.p__Patescibacteria.c__Parcubacteria	0			-
d__Bacteria.p__Patescibacteria.c__Parcubacteria.o__Candidatus_Campbellbacteria	0			-
d__Bacteria.p__Patescibacteria.c__Parcubacteria.o__Candidatus_Campbellbacteria.f__Candidatus_Campbellbacteria_unclassified	0			-
d__Bacteria.p__Patescibacteria.c__Parcubacteria.o__Candidatus_Campbellbacteria.f__Candidatus_Campbellbacteria_unclassified.g__Candidatus_Campbellbacteria_unclassified	0			-
d__Bacteria.p__Patescibacteria.c__Parcubacteria.o__Candidatus_Campbellbacteria.f__Candidatus_Campbellbacteria_unclassified.g__Candidatus_Campbellbacteria_unclassified.s__Candidatus_Campbellbacteria_unclassified	0			-
d__Bacteria.p__Patescibacteria.c__Parcubacteria.o__Candidatus_Colwellbacteria	0			-
d__Bacteria.p__Patescibacteria.c__Parcubacteria.o__Candidatus_Colwellbacteria.f__Candidatus_Colwellbacteria_unclassified	0			-
d__Bacteria.p__Patescibacteria.c__Parcubacteria.o__Candidatus_Colwellbacteria.f__Candidatus_Colwellbacteria_unclassified.g__Candidatus_Colwellbacteria_unclassified	0			-
d__Bacteria.p__Patescibacteria.c__Parcubacteria.o__Candidatus_Colwellbacteria.f__Candidatus_Colwellbacteria_unclassified.g__Candidatus_Colwellbacteria_unclassified.s__Candidatus_Colwellbacteria_unclassified	0			-
d__Bacteria.p__Patescibacteria.c__Parcubacteria.o__Candidatus_Yanofskybacteria	0			-
d__Bacteria.p__Patescibacteria.c__Parcubacteria.o__Candidatus_Yanofskybacteria.f__Candidatus_Yanofskybacteria_unclassified	0			-
d__Bacteria.p__Patescibacteria.c__Parcubacteria.o__Candidatus_Yanofskybacteria.f__Candidatus_Yanofskybacteria_unclassified.g__Candidatus_Yanofskybacteria_unclassified	0			-
d__Bacteria.p__Patescibacteria.c__Parcubacteria.o__Candidatus_Yanofskybacteria.f__Candidatus_Yanofskybacteria_unclassified.g__Candidatus_Yanofskybacteria_unclassified.s__Candidatus_Yanofskybacteria_unclassified	0			-
d__Bacteria.p__Patescibacteria.c__Saccharimonadia	5.76832			-
d__Bacteria.p__Patescibacteria.c__Saccharimonadia.o__Saccharimonadales	5.76832			-
d__Bacteria.p__Patescibacteria.c__Saccharimonadia.o__Saccharimonadales.f__Saccharimonadaceae	5.76832			-
d__Bacteria.p__Patescibacteria.c__Saccharimonadia.o__Saccharimonadales.f__Saccharimonadaceae.g__Candidatus_Saccharimonas	5.74792			-
d__Bacteria.p__Patescibacteria.c__Saccharimonadia.o__Saccharimonadales.f__Saccharimonadaceae.g__Candidatus_Saccharimonas.s__Candidatus_Saccharimonas_unclassified	5.74792			-
d__Bacteria.p__Patescibacteria.c__Saccharimonadia.o__Saccharimonadales.f__Saccharimonadaceae.g__TM7a	1.09691			-
d__Bacteria.p__Patescibacteria.c__Saccharimonadia.o__Saccharimonadales.f__Saccharimonadaceae.g__TM7a.s__TM7a_unclassified	1.09691			-
d__Bacteria.p__Planctomycetota	3.3248			-
d__Bacteria.p__Planctomycetota.c__OM190	0			-
d__Bacteria.p__Planctomycetota.c__OM190.o__OM190_unclassified	0			-
d__Bacteria.p__Planctomycetota.c__OM190.o__OM190_unclassified.f__OM190_unclassified	0			-
d__Bacteria.p__Planctomycetota.c__OM190.o__OM190_unclassified.f__OM190_unclassified.g__OM190_unclassified	0			-
d__Bacteria.p__Planctomycetota.c__OM190.o__OM190_unclassified.f__OM190_unclassified.g__OM190_unclassified.s__OM190_unclassified	0			-
d__Bacteria.p__Planctomycetota.c__Phycisphaerae	1.69897			-
d__Bacteria.p__Planctomycetota.c__Phycisphaerae.o__MSBL9	1.69897			-
d__Bacteria.p__Planctomycetota.c__Phycisphaerae.o__MSBL9.f__KCLunmb_38_53	1.69897			-
d__Bacteria.p__Planctomycetota.c__Phycisphaerae.o__MSBL9.f__KCLunmb_38_53.g__KCLunmb_38_53_unclassified	1.69897			-
d__Bacteria.p__Planctomycetota.c__Phycisphaerae.o__MSBL9.f__KCLunmb_38_53.g__KCLunmb_38_53_unclassified.s__KCLunmb_38_53_unclassified	1.69897			-
d__Bacteria.p__Planctomycetota.c__Planctomycetes	3			-
d__Bacteria.p__Planctomycetota.c__Planctomycetes.o__Isosphaerales	2.09691			-
d__Bacteria.p__Planctomycetota.c__Planctomycetes.o__Isosphaerales.f__Isosphaeraceae	2.09691			-
d__Bacteria.p__Planctomycetota.c__Planctomycetes.o__Isosphaerales.f__Isosphaeraceae.g__Aquisphaera	0			-
d__Bacteria.p__Planctomycetota.c__Planctomycetes.o__Isosphaerales.f__Isosphaeraceae.g__Aquisphaera.s__Aquisphaera_unclassified	0			-
d__Bacteria.p__Planctomycetota.c__Planctomycetes.o__Isosphaerales.f__Isosphaeraceae.g__Isosphaeraceae_unclassified	1.79588			-
d__Bacteria.p__Planctomycetota.c__Planctomycetes.o__Isosphaerales.f__Isosphaeraceae.g__Isosphaeraceae_unclassified.s__Isosphaeraceae_unclassified	1.79588			-
d__Bacteria.p__Planctomycetota.c__Planctomycetes.o__Pirellulales	2.35218			-
d__Bacteria.p__Planctomycetota.c__Planctomycetes.o__Pirellulales.f__Pirellulaceae	2.35218			-
d__Bacteria.p__Planctomycetota.c__Planctomycetes.o__Pirellulales.f__Pirellulaceae.g__Pir3_lineage	0			-
d__Bacteria.p__Planctomycetota.c__Planctomycetes.o__Pirellulales.f__Pirellulaceae.g__Pir3_lineage.s__Pir3_lineage_unclassified	0			-
d__Bacteria.p__Planctomycetota.c__Planctomycetes.o__Pirellulales.f__Pirellulaceae.g__Pir4_lineage	1.57403			-
d__Bacteria.p__Planctomycetota.c__Planctomycetes.o__Pirellulales.f__Pirellulaceae.g__Pir4_lineage.s__Pir4_lineage_unclassified	1.57403			-
d__Bacteria.p__Planctomycetota.c__Planctomycetes.o__Pirellulales.f__Pirellulaceae.g__Pirellula	1.57403			-
d__Bacteria.p__Planctomycetota.c__Planctomycetes.o__Pirellulales.f__Pirellulaceae.g__Pirellula.s__Pirellula_unclassified	1.57403			-
d__Bacteria.p__Planctomycetota.c__Planctomycetes.o__Pirellulales.f__Pirellulaceae.g__Pirellulaceae_unclassified	0			-
d__Bacteria.p__Planctomycetota.c__Planctomycetes.o__Pirellulales.f__Pirellulaceae.g__Pirellulaceae_unclassified.s__Pirellulaceae_unclassified	0			-
d__Bacteria.p__Planctomycetota.c__Planctomycetes.o__Planctomycetales	1.39794			-
d__Bacteria.p__Planctomycetota.c__Planctomycetes.o__Planctomycetales.f__Rubinisphaeraceae	0			-
d__Bacteria.p__Planctomycetota.c__Planctomycetes.o__Planctomycetales.f__Rubinisphaeraceae.g__Rubinisphaeraceae_unclassified	0			-
d__Bacteria.p__Planctomycetota.c__Planctomycetes.o__Planctomycetales.f__Rubinisphaeraceae.g__Rubinisphaeraceae_unclassified.s__Rubinisphaeraceae_unclassified	0			-
d__Bacteria.p__Planctomycetota.c__Planctomycetes.o__Planctomycetales.f__Rubinisphaeraceae.g__SH_PL14	0			-
d__Bacteria.p__Planctomycetota.c__Planctomycetes.o__Planctomycetales.f__Rubinisphaeraceae.g__SH_PL14.s__SH_PL14_unclassified	0			-
d__Bacteria.p__Planctomycetota.c__Planctomycetia	1.09691			-
d__Bacteria.p__Planctomycetota.c__Planctomycetia.o__Planctomycetales	1.09691			-
d__Bacteria.p__Planctomycetota.c__Planctomycetia.o__Planctomycetales.f__Planctomycetales_unclassified	1.09691			-
d__Bacteria.p__Planctomycetota.c__Planctomycetia.o__Planctomycetales.f__Planctomycetales_unclassified.g__Planctomycetales_unclassified	1.09691			-
d__Bacteria.p__Planctomycetota.c__Planctomycetia.o__Planctomycetales.f__Planctomycetales_unclassified.g__Planctomycetales_unclassified.s__Planctomycetales_unclassified	1.09691			-
d__Bacteria.p__Proteobacteria	6.67394			-
d__Bacteria.p__Proteobacteria.c__Alphaproteobacteria	5.18872	Disease	4.6537	0.0347452
d__Bacteria.p__Proteobacteria.c__Alphaproteobacteria.o__Acetobacterales	1.39794			-
d__Bacteria.p__Proteobacteria.c__Alphaproteobacteria.o__Acetobacterales.f__Acetobacteraceae	1.39794			-
d__Bacteria.p__Proteobacteria.c__Alphaproteobacteria.o__Acetobacterales.f__Acetobacteraceae.g__Roseomonas	1.39794			-
d__Bacteria.p__Proteobacteria.c__Alphaproteobacteria.o__Acetobacterales.f__Acetobacteraceae.g__Roseomonas.s__Roseomonas_unclassified	1.39794			-
d__Bacteria.p__Proteobacteria.c__Alphaproteobacteria.o__Alphaproteobacteria_unclassified	3.45484			0.00285679
d__Bacteria.p__Proteobacteria.c__Alphaproteobacteria.o__Alphaproteobacteria_unclassified.f__Alphaproteobacteria_unclassified	3.45484			0.00285679
d__Bacteria.p__Proteobacteria.c__Alphaproteobacteria.o__Alphaproteobacteria_unclassified.f__Alphaproteobacteria_unclassified.g__Alphaproteobacteria_unclassified	3.45484			0.00285679
d__Bacteria.p__Proteobacteria.c__Alphaproteobacteria.o__Alphaproteobacteria_unclassified.f__Alphaproteobacteria_unclassified.g__Alphaproteobacteria_unclassified.s__Alphaproteobacteria_unclassified	3.45484			0.00285679
d__Bacteria.p__Proteobacteria.c__Alphaproteobacteria.o__Azospirillales	0			-
d__Bacteria.p__Proteobacteria.c__Alphaproteobacteria.o__Azospirillales.f__Azospirillaceae	0			-
d__Bacteria.p__Proteobacteria.c__Alphaproteobacteria.o__Azospirillales.f__Azospirillaceae.g__Azospirillum	0			-
d__Bacteria.p__Proteobacteria.c__Alphaproteobacteria.o__Azospirillales.f__Azospirillaceae.g__Azospirillum.s__Azospirillum_unclassified	0			-
d__Bacteria.p__Proteobacteria.c__Alphaproteobacteria.o__Caulobacterales	1.87506			-
d__Bacteria.p__Proteobacteria.c__Alphaproteobacteria.o__Caulobacterales.f__Caulobacteraceae	1.87506			-
d__Bacteria.p__Proteobacteria.c__Alphaproteobacteria.o__Caulobacterales.f__Caulobacteraceae.g__Brevundimonas	1.09691			-
d__Bacteria.p__Proteobacteria.c__Alphaproteobacteria.o__Caulobacterales.f__Caulobacteraceae.g__Brevundimonas.s__Brevundimonas_sp__NA61	1.09691			-
d__Bacteria.p__Proteobacteria.c__Alphaproteobacteria.o__Caulobacterales.f__Caulobacteraceae.g__Phenylobacterium	1.39794			-
d__Bacteria.p__Proteobacteria.c__Alphaproteobacteria.o__Caulobacterales.f__Caulobacteraceae.g__Phenylobacterium.s__Phenylobacterium_unclassified	1.09691			-
d__Bacteria.p__Proteobacteria.c__Alphaproteobacteria.o__Caulobacterales.f__Caulobacteraceae.g__Phenylobacterium.s__uncultured_Phenylobacterium_sp_	0			-
d__Bacteria.p__Proteobacteria.c__Alphaproteobacteria.o__Paracaedibacterales	0			-
d__Bacteria.p__Proteobacteria.c__Alphaproteobacteria.o__Paracaedibacterales.f__Paracaedibacteraceae	0			-
d__Bacteria.p__Proteobacteria.c__Alphaproteobacteria.o__Paracaedibacterales.f__Paracaedibacteraceae.g__Paracaedibacteraceae_unclassified	0			-
d__Bacteria.p__Proteobacteria.c__Alphaproteobacteria.o__Paracaedibacterales.f__Paracaedibacteraceae.g__Paracaedibacteraceae_unclassified.s__Paracaedibacteraceae_unclassified	0			-
d__Bacteria.p__Proteobacteria.c__Alphaproteobacteria.o__Rhizobiales	4.36642			-
d__Bacteria.p__Proteobacteria.c__Alphaproteobacteria.o__Rhizobiales.f__Beijerinckiaceae	3.97197			-
d__Bacteria.p__Proteobacteria.c__Alphaproteobacteria.o__Rhizobiales.f__Beijerinckiaceae.g__Bosea	2.989			-
d__Bacteria.p__Proteobacteria.c__Alphaproteobacteria.o__Rhizobiales.f__Beijerinckiaceae.g__Bosea.s__Bosea_unclassified	2.989			-
d__Bacteria.p__Proteobacteria.c__Alphaproteobacteria.o__Rhizobiales.f__Beijerinckiaceae.g__Methylobacterium_Methylorubrum	3.07918			-
d__Bacteria.p__Proteobacteria.c__Alphaproteobacteria.o__Rhizobiales.f__Beijerinckiaceae.g__Methylobacterium_Methylorubrum.s__Methylobacterium_Methylorubrum_unclassified	3.07918			-
d__Bacteria.p__Proteobacteria.c__Alphaproteobacteria.o__Rhizobiales.f__Beijerinckiaceae.g__Methylocystis	2.35218			-
d__Bacteria.p__Proteobacteria.c__Alphaproteobacteria.o__Rhizobiales.f__Beijerinckiaceae.g__Methylocystis.s__Methylocystis_unclassified	2.35218			-
d__Bacteria.p__Proteobacteria.c__Alphaproteobacteria.o__Rhizobiales.f__Beijerinckiaceae.g__Microvirga	2.05115			-
d__Bacteria.p__Proteobacteria.c__Alphaproteobacteria.o__Rhizobiales.f__Beijerinckiaceae.g__Microvirga.s__Microvirga_unclassified	2.05115			-
d__Bacteria.p__Proteobacteria.c__Alphaproteobacteria.o__Rhizobiales.f__Hyphomicrobiaceae	0			-
d__Bacteria.p__Proteobacteria.c__Alphaproteobacteria.o__Rhizobiales.f__Hyphomicrobiaceae.g__Hyphomicrobium	0			-
d__Bacteria.p__Proteobacteria.c__Alphaproteobacteria.o__Rhizobiales.f__Hyphomicrobiaceae.g__Hyphomicrobium.s__uncultured_Hyphomicrobium_sp_	0			-
d__Bacteria.p__Proteobacteria.c__Alphaproteobacteria.o__Rhizobiales.f__Phyllobacteriaceae	1.09691			-
d__Bacteria.p__Proteobacteria.c__Alphaproteobacteria.o__Rhizobiales.f__Phyllobacteriaceae.g__Aquamicrobium	1.09691			-
d__Bacteria.p__Proteobacteria.c__Alphaproteobacteria.o__Rhizobiales.f__Phyllobacteriaceae.g__Aquamicrobium.s__Aquamicrobium_aestuarii	1.09691			-
d__Bacteria.p__Proteobacteria.c__Alphaproteobacteria.o__Rhizobiales.f__Pleomorphomonadaceae	1.39794			-
d__Bacteria.p__Proteobacteria.c__Alphaproteobacteria.o__Rhizobiales.f__Pleomorphomonadaceae.g__Pleomorphomonadaceae_unclassified	0			-
d__Bacteria.p__Proteobacteria.c__Alphaproteobacteria.o__Rhizobiales.f__Pleomorphomonadaceae.g__Pleomorphomonadaceae_unclassified.s__Pleomorphomonadaceae_unclassified	0			-
d__Bacteria.p__Proteobacteria.c__Alphaproteobacteria.o__Rhizobiales.f__Pleomorphomonadaceae.g__Prosthecomicrobium	1.09691			-
d__Bacteria.p__Proteobacteria.c__Alphaproteobacteria.o__Rhizobiales.f__Pleomorphomonadaceae.g__Prosthecomicrobium.s__Prosthecomicrobium_unclassified	1.09691			-
d__Bacteria.p__Proteobacteria.c__Alphaproteobacteria.o__Rhizobiales.f__Rhizobiaceae	2.90309			-
d__Bacteria.p__Proteobacteria.c__Alphaproteobacteria.o__Rhizobiales.f__Rhizobiaceae.g__Allorhizobium_Neorhizobium_Pararhizobium_Rhizobium	1.69897			-
d__Bacteria.p__Proteobacteria.c__Alphaproteobacteria.o__Rhizobiales.f__Rhizobiaceae.g__Allorhizobium_Neorhizobium_Pararhizobium_Rhizobium.s__Allorhizobium_Neorhizobium_Pararhizobium_Rhizobium_unclassified	1.69897			-
d__Bacteria.p__Proteobacteria.c__Alphaproteobacteria.o__Rhizobiales.f__Rhizobiaceae.g__Aureimonas	0			-
d__Bacteria.p__Proteobacteria.c__Alphaproteobacteria.o__Rhizobiales.f__Rhizobiaceae.g__Aureimonas.s__Aureimonas_unclassified	0			-
d__Bacteria.p__Proteobacteria.c__Alphaproteobacteria.o__Rhizobiales.f__Rhizobiaceae.g__Phyllobacterium	2.273			-
d__Bacteria.p__Proteobacteria.c__Alphaproteobacteria.o__Rhizobiales.f__Rhizobiaceae.g__Phyllobacterium.s__Phyllobacterium_unclassified	2.273			-
d__Bacteria.p__Proteobacteria.c__Alphaproteobacteria.o__Rhizobiales.f__Rhizobiales_Incertae_Sedis	0			-
d__Bacteria.p__Proteobacteria.c__Alphaproteobacteria.o__Rhizobiales.f__Rhizobiales_Incertae_Sedis.g__Phreatobacter	0			-
d__Bacteria.p__Proteobacteria.c__Alphaproteobacteria.o__Rhizobiales.f__Rhizobiales_Incertae_Sedis.g__Phreatobacter.s__Phreatobacter_unclassified	0			-
d__Bacteria.p__Proteobacteria.c__Alphaproteobacteria.o__Rhodobacterales	2.95424			-
d__Bacteria.p__Proteobacteria.c__Alphaproteobacteria.o__Rhodobacterales.f__Rhodobacteraceae	2.95424			-
d__Bacteria.p__Proteobacteria.c__Alphaproteobacteria.o__Rhodobacterales.f__Rhodobacteraceae.g__Paracoccus	1.94201			-
d__Bacteria.p__Proteobacteria.c__Alphaproteobacteria.o__Rhodobacterales.f__Rhodobacteraceae.g__Paracoccus.s__Paracoccus_sp__AP27	1.94201			-
d__Bacteria.p__Proteobacteria.c__Alphaproteobacteria.o__Rhodobacterales.f__Rhodobacteraceae.g__Pseudorhodobacter	1.09691			-
d__Bacteria.p__Proteobacteria.c__Alphaproteobacteria.o__Rhodobacterales.f__Rhodobacteraceae.g__Pseudorhodobacter.s__Pseudorhodobacter_unclassified	1.09691			-
d__Bacteria.p__Proteobacteria.c__Alphaproteobacteria.o__Rhodobacterales.f__Rhodobacteraceae.g__Rhodobacter	2.47712			0.0372425
d__Bacteria.p__Proteobacteria.c__Alphaproteobacteria.o__Rhodobacterales.f__Rhodobacteraceae.g__Rhodobacter.s__Rhodobacter_sp__TH85	1.79588			-
d__Bacteria.p__Proteobacteria.c__Alphaproteobacteria.o__Rhodobacterales.f__Rhodobacteraceae.g__Rhodobacter.s__uncultured_Rhodobacter_sp_	1.87506			-
d__Bacteria.p__Proteobacteria.c__Alphaproteobacteria.o__Rhodobacterales.f__Rhodobacteraceae.g__Rhodobacteraceae_unclassified	1.09691			-
d__Bacteria.p__Proteobacteria.c__Alphaproteobacteria.o__Rhodobacterales.f__Rhodobacteraceae.g__Rhodobacteraceae_unclassified.s__Rhodobacteraceae_unclassified	1.09691			-
d__Bacteria.p__Proteobacteria.c__Alphaproteobacteria.o__Rhodospirillales	3.32991			-
d__Bacteria.p__Proteobacteria.c__Alphaproteobacteria.o__Rhodospirillales.f__Rhodospirillaceae	3.19728			-
d__Bacteria.p__Proteobacteria.c__Alphaproteobacteria.o__Rhodospirillales.f__Rhodospirillaceae.g__Dongia	2			-
d__Bacteria.p__Proteobacteria.c__Alphaproteobacteria.o__Rhodospirillales.f__Rhodospirillaceae.g__Dongia.s__uncultured_Dongia_sp_	2			-
d__Bacteria.p__Proteobacteria.c__Alphaproteobacteria.o__Rhodospirillales.f__Rhodospirillaceae.g__Insolitispirillum	1.87506			-
d__Bacteria.p__Proteobacteria.c__Alphaproteobacteria.o__Rhodospirillales.f__Rhodospirillaceae.g__Insolitispirillum.s__uncultured_Insolitispirillum_sp_	1.87506			-
d__Bacteria.p__Proteobacteria.c__Alphaproteobacteria.o__Rhodospirillales.f__Rhodospirillaceae.g__Novispirillum	0			-
d__Bacteria.p__Proteobacteria.c__Alphaproteobacteria.o__Rhodospirillales.f__Rhodospirillaceae.g__Novispirillum.s__Novispirillum_itersonii	0			-
d__Bacteria.p__Proteobacteria.c__Alphaproteobacteria.o__Rhodospirillales.f__Rhodospirillaceae.g__Thalassospira	2.65321			-
d__Bacteria.p__Proteobacteria.c__Alphaproteobacteria.o__Rhodospirillales.f__Rhodospirillaceae.g__Thalassospira.s__uncultured_Thalassospira_sp_	2.65321			-
d__Bacteria.p__Proteobacteria.c__Alphaproteobacteria.o__Rhodospirillales.f__Rhodospirillales_unclassified	1.39794			-
d__Bacteria.p__Proteobacteria.c__Alphaproteobacteria.o__Rhodospirillales.f__Rhodospirillales_unclassified.g__Rhodospirillales_unclassified	1.39794			-
d__Bacteria.p__Proteobacteria.c__Alphaproteobacteria.o__Rhodospirillales.f__Rhodospirillales_unclassified.g__Rhodospirillales_unclassified.s__Rhodospirillales_unclassified	1.39794			-
d__Bacteria.p__Proteobacteria.c__Alphaproteobacteria.o__Rickettsiales	2.24304			0.038099
d__Bacteria.p__Proteobacteria.c__Alphaproteobacteria.o__Rickettsiales.f__Mitochondria	2.24304			0.038099
d__Bacteria.p__Proteobacteria.c__Alphaproteobacteria.o__Rickettsiales.f__Mitochondria.g__Mitochondria_unclassified	2.24304			0.038099
d__Bacteria.p__Proteobacteria.c__Alphaproteobacteria.o__Rickettsiales.f__Mitochondria.g__Mitochondria_unclassified.s__Mitochondria_unclassified	2.24304			0.038099
d__Bacteria.p__Proteobacteria.c__Alphaproteobacteria.o__Sneathiellales	0			-
d__Bacteria.p__Proteobacteria.c__Alphaproteobacteria.o__Sneathiellales.f__Sneathiellaceae	0			-
d__Bacteria.p__Proteobacteria.c__Alphaproteobacteria.o__Sneathiellales.f__Sneathiellaceae.g__Sneathiella	0			-
d__Bacteria.p__Proteobacteria.c__Alphaproteobacteria.o__Sneathiellales.f__Sneathiellaceae.g__Sneathiella.s__Sneathiella_unclassified	0			-
d__Bacteria.p__Proteobacteria.c__Alphaproteobacteria.o__Sphingomonadales	2.77815			-
d__Bacteria.p__Proteobacteria.c__Alphaproteobacteria.o__Sphingomonadales.f__Sphingomonadaceae	2.77815			-
d__Bacteria.p__Proteobacteria.c__Alphaproteobacteria.o__Sphingomonadales.f__Sphingomonadaceae.g__Novosphingobium	2.30103			-
d__Bacteria.p__Proteobacteria.c__Alphaproteobacteria.o__Sphingomonadales.f__Sphingomonadaceae.g__Novosphingobium.s__Novosphingobium_unclassified	2.30103			-
d__Bacteria.p__Proteobacteria.c__Alphaproteobacteria.o__Sphingomonadales.f__Sphingomonadaceae.g__Porphyrobacter	1.09691			-
d__Bacteria.p__Proteobacteria.c__Alphaproteobacteria.o__Sphingomonadales.f__Sphingomonadaceae.g__Porphyrobacter.s__Porphyrobacter_unclassified	1.09691			-
d__Bacteria.p__Proteobacteria.c__Alphaproteobacteria.o__Sphingomonadales.f__Sphingomonadaceae.g__Sphingomonas	1.09691			-
d__Bacteria.p__Proteobacteria.c__Alphaproteobacteria.o__Sphingomonadales.f__Sphingomonadaceae.g__Sphingomonas.s__Sphingomonas_melonis	1.09691			-
d__Bacteria.p__Proteobacteria.c__Alphaproteobacteria.o__Sphingomonadales.f__Sphingomonadaceae.g__Sphingopyxis	1.09691			-
d__Bacteria.p__Proteobacteria.c__Alphaproteobacteria.o__Sphingomonadales.f__Sphingomonadaceae.g__Sphingopyxis.s__Sphingopyxis_sp__K_NB_13	1.09691			-
d__Bacteria.p__Proteobacteria.c__Alphaproteobacteria.o__Sphingomonadales.f__Sphingomonadaceae.g__Sphingorhabdus	1.09691			-
d__Bacteria.p__Proteobacteria.c__Alphaproteobacteria.o__Sphingomonadales.f__Sphingomonadaceae.g__Sphingorhabdus.s__Sphingorhabdus_unclassified	1.09691			-
d__Bacteria.p__Proteobacteria.c__Alphaproteobacteria.o__Thalassobaculales	0			-
d__Bacteria.p__Proteobacteria.c__Alphaproteobacteria.o__Thalassobaculales.f__Thalassobaculales_unclassified	0			-
d__Bacteria.p__Proteobacteria.c__Alphaproteobacteria.o__Thalassobaculales.f__Thalassobaculales_unclassified.g__Thalassobaculales_unclassified	0			-
d__Bacteria.p__Proteobacteria.c__Alphaproteobacteria.o__Thalassobaculales.f__Thalassobaculales_unclassified.g__Thalassobaculales_unclassified.s__Thalassobaculales_unclassified	0			-
d__Bacteria.p__Proteobacteria.c__Betaproteobacteria	3.73239			0.00932461
d__Bacteria.p__Proteobacteria.c__Betaproteobacteria.o__Betaproteobacteria_unclassified	2.41913			-
d__Bacteria.p__Proteobacteria.c__Betaproteobacteria.o__Betaproteobacteria_unclassified.f__Betaproteobacteria_unclassified	2.41913			-
d__Bacteria.p__Proteobacteria.c__Betaproteobacteria.o__Betaproteobacteria_unclassified.f__Betaproteobacteria_unclassified.g__Betaproteobacteria_unclassified	2.41913			-
d__Bacteria.p__Proteobacteria.c__Betaproteobacteria.o__Betaproteobacteria_unclassified.f__Betaproteobacteria_unclassified.g__Betaproteobacteria_unclassified.s__Betaproteobacteria_unclassified	2.41913			-
d__Bacteria.p__Proteobacteria.c__Betaproteobacteria.o__Burkholderiales	4.93082			-
d__Bacteria.p__Proteobacteria.c__Betaproteobacteria.o__Burkholderiales.f__Burkholderiaceae	3.26717			-
d__Bacteria.p__Proteobacteria.c__Betaproteobacteria.o__Burkholderiales.f__Burkholderiaceae.g__Burkholderiaceae_unclassified	2.49485			0.0282619
d__Bacteria.p__Proteobacteria.c__Betaproteobacteria.o__Burkholderiales.f__Burkholderiaceae.g__Burkholderiaceae_unclassified.s__Burkholderiaceae_unclassified	2.49485			0.0282619
d__Bacteria.p__Proteobacteria.c__Betaproteobacteria.o__Burkholderiales.f__Burkholderiales_unclassified	2.05115			-
d__Bacteria.p__Proteobacteria.c__Betaproteobacteria.o__Burkholderiales.f__Burkholderiales_unclassified.g__Burkholderiales_unclassified	2.05115			-
d__Bacteria.p__Proteobacteria.c__Betaproteobacteria.o__Burkholderiales.f__Burkholderiales_unclassified.g__Burkholderiales_unclassified.s__Burkholderiales_unclassified	2.05115			-
d__Bacteria.p__Proteobacteria.c__Betaproteobacteria.o__Burkholderiales.f__Comamonadaceae	3.34733			-
d__Bacteria.p__Proteobacteria.c__Betaproteobacteria.o__Burkholderiales.f__Comamonadaceae.g__Comamonas	0			-
d__Bacteria.p__Proteobacteria.c__Betaproteobacteria.o__Burkholderiales.f__Comamonadaceae.g__Comamonas.s__uncultured_Comamonas_sp_	0			-
d__Bacteria.p__Proteobacteria.c__Betaproteobacteria.o__Burkholderiales.f__Comamonadaceae.g__Ramlibacter	1.09691			-
d__Bacteria.p__Proteobacteria.c__Betaproteobacteria.o__Burkholderiales.f__Comamonadaceae.g__Ramlibacter.s__Ramlibacter_sp__ASRW4_1	1.09691			-
d__Bacteria.p__Proteobacteria.c__Betaproteobacteria.o__Rhodocyclales	1.87506			-
d__Bacteria.p__Proteobacteria.c__Betaproteobacteria.o__Rhodocyclales.f__Azonexaceae	1.39794			-
d__Bacteria.p__Proteobacteria.c__Betaproteobacteria.o__Rhodocyclales.f__Azonexaceae.g__Azonexus	1.09691			-
d__Bacteria.p__Proteobacteria.c__Betaproteobacteria.o__Rhodocyclales.f__Azonexaceae.g__Azonexus.s__uncultured_Azonexus_sp_	1.09691			-
d__Bacteria.p__Proteobacteria.c__Betaproteobacteria.o__Rhodocyclales.f__Azonexaceae.g__Dechloromonas	1.57403			-
d__Bacteria.p__Proteobacteria.c__Betaproteobacteria.o__Rhodocyclales.f__Azonexaceae.g__Dechloromonas.s__uncultured_Dechloromonas_sp_	1.09691			-
d__Bacteria.p__Proteobacteria.c__Betaproteobacteria.o__Rhodocyclales.f__Zoogloeaceae	1.09691			-
d__Bacteria.p__Proteobacteria.c__Betaproteobacteria.o__Rhodocyclales.f__Zoogloeaceae.g__Thauera	1.39794			-
d__Bacteria.p__Proteobacteria.c__Betaproteobacteria.o__Rhodocyclales.f__Zoogloeaceae.g__Thauera.s__uncultured_Thauera_sp_	1.09691			-
d__Bacteria.p__Proteobacteria.c__Deltaproteobacteria	3.90849			0.0434564
d__Bacteria.p__Proteobacteria.c__Deltaproteobacteria.o__Deltaproteobacteria_unclassified	2.74036			0.00877145
d__Bacteria.p__Proteobacteria.c__Deltaproteobacteria.o__Deltaproteobacteria_unclassified.f__Deltaproteobacteria_unclassified	2.74036			0.00877145
d__Bacteria.p__Proteobacteria.c__Deltaproteobacteria.o__Deltaproteobacteria_unclassified.f__Deltaproteobacteria_unclassified.g__Deltaproteobacteria_unclassified	2.74036			0.00877145
d__Bacteria.p__Proteobacteria.c__Deltaproteobacteria.o__Deltaproteobacteria_unclassified.f__Deltaproteobacteria_unclassified.g__Deltaproteobacteria_unclassified.s__Deltaproteobacteria_unclassified	2.74036			0.00877145
d__Bacteria.p__Proteobacteria.c__Deltaproteobacteria.o__Desulfovibrionales	5.28132			-
d__Bacteria.p__Proteobacteria.c__Deltaproteobacteria.o__Desulfovibrionales.f__Desulfovibrionaceae	5.28061			-
d__Bacteria.p__Proteobacteria.c__Deltaproteobacteria.o__Desulfovibrionales.f__Desulfovibrionaceae.g__Desulfovibrio	5.22515			-
d__Bacteria.p__Proteobacteria.c__Deltaproteobacteria.o__Desulfovibrionales.f__Desulfovibrionaceae.g__Desulfovibrio.s__Desulfovibrio_sp_	2.77815			-
d__Bacteria.p__Proteobacteria.c__Deltaproteobacteria.o__Desulfovibrionales.f__Desulfovibrionaceae.g__Desulfovibrio.s__Desulfovibrio_sp__ABHU1SB	1.39794			-
d__Bacteria.p__Proteobacteria.c__Deltaproteobacteria.o__Desulfovibrionales.f__Desulfovibrionaceae.g__Desulfovibrio.s__Desulfovibrio_sp__ABHU1SBfatS	1.09691			-
d__Bacteria.p__Proteobacteria.c__Deltaproteobacteria.o__Desulfovibrionales.f__Desulfovibrionaceae.g__Desulfovibrio.s__Desulfovibrio_sp__enrichment_culture_clone_Jdgsrb008	1.09691			-
d__Bacteria.p__Proteobacteria.c__Deltaproteobacteria.o__Desulfovibrionales.f__Desulfovibrionaceae.g__Desulfovibrio.s__uncultured_Desulfovibrio_sp_	1.09691			-
d__Bacteria.p__Proteobacteria.c__Deltaproteobacteria.o__Desulfuromonadales	1.87506			-
d__Bacteria.p__Proteobacteria.c__Deltaproteobacteria.o__Desulfuromonadales.f__Geobacteraceae	1.57403			-
d__Bacteria.p__Proteobacteria.c__Deltaproteobacteria.o__Desulfuromonadales.f__Geobacteraceae.g__Geobacter	1.09691			-
d__Bacteria.p__Proteobacteria.c__Deltaproteobacteria.o__Desulfuromonadales.f__Geobacteraceae.g__Geobacter.s__uncultured_Geobacter_sp_	1.09691			-
d__Bacteria.p__Proteobacteria.c__Deltaproteobacteria.o__Syntrophobacterales	1.09691			-
d__Bacteria.p__Proteobacteria.c__Deltaproteobacteria.o__Syntrophobacterales.f__Syntrophaceae	1.79588			-
d__Bacteria.p__Proteobacteria.c__Deltaproteobacteria.o__Syntrophobacterales.f__Syntrophaceae.g__Syntrophaceae_unclassified	1.09691			-
d__Bacteria.p__Proteobacteria.c__Deltaproteobacteria.o__Syntrophobacterales.f__Syntrophaceae.g__Syntrophaceae_unclassified.s__Syntrophaceae_unclassified	1.09691			-
d__Bacteria.p__Proteobacteria.c__Gammaproteobacteria	6.38517			-
d__Bacteria.p__Proteobacteria.c__Gammaproteobacteria.o__Aeromonadales	2.43933			-
d__Bacteria.p__Proteobacteria.c__Gammaproteobacteria.o__Aeromonadales.f__Aeromonadaceae	2.43933			-
d__Bacteria.p__Proteobacteria.c__Gammaproteobacteria.o__Aeromonadales.f__Aeromonadaceae.g__Aeromonas	2.43933			-
d__Bacteria.p__Proteobacteria.c__Gammaproteobacteria.o__Aeromonadales.f__Aeromonadaceae.g__Aeromonas.s__Aeromonas_caviae	2.1383			-
d__Bacteria.p__Proteobacteria.c__Gammaproteobacteria.o__Aeromonadales.f__Aeromonadaceae.g__Aeromonas.s__Aeromonas_sp__PCSAS2_31	0			-
d__Bacteria.p__Proteobacteria.c__Gammaproteobacteria.o__Burkholderiales	5.95885			-
d__Bacteria.p__Proteobacteria.c__Gammaproteobacteria.o__Burkholderiales.f__Alcaligenaceae	1.69897			-
d__Bacteria.p__Proteobacteria.c__Gammaproteobacteria.o__Burkholderiales.f__Alcaligenaceae.g__Achromobacter	1.39794			-
d__Bacteria.p__Proteobacteria.c__Gammaproteobacteria.o__Burkholderiales.f__Alcaligenaceae.g__Achromobacter.s__Achromobacter_unclassified	1.39794			-
d__Bacteria.p__Proteobacteria.c__Gammaproteobacteria.o__Burkholderiales.f__Alcaligenaceae.g__Advenella	0			-
d__Bacteria.p__Proteobacteria.c__Gammaproteobacteria.o__Burkholderiales.f__Alcaligenaceae.g__Advenella.s__Advenella_unclassified	0			-
d__Bacteria.p__Proteobacteria.c__Gammaproteobacteria.o__Burkholderiales.f__Alcaligenaceae.g__Pigmentiphaga	1.09691			-
d__Bacteria.p__Proteobacteria.c__Gammaproteobacteria.o__Burkholderiales.f__Alcaligenaceae.g__Pigmentiphaga.s__Pigmentiphaga_unclassified	1.09691			-
d__Bacteria.p__Proteobacteria.c__Gammaproteobacteria.o__Burkholderiales.f__Burkholderiaceae	4.11227			-
d__Bacteria.p__Proteobacteria.c__Gammaproteobacteria.o__Burkholderiales.f__Burkholderiaceae.g__Burkholderia_Caballeronia_Paraburkholderia	2.66511			-
d__Bacteria.p__Proteobacteria.c__Gammaproteobacteria.o__Burkholderiales.f__Burkholderiaceae.g__Burkholderia_Caballeronia_Paraburkholderia.s__Burkholderia_Caballeronia_Paraburkholderia_unclassified	2.66511			-
d__Bacteria.p__Proteobacteria.c__Gammaproteobacteria.o__Burkholderiales.f__Burkholderiaceae.g__Cupriavidus	2.87506			-
d__Bacteria.p__Proteobacteria.c__Gammaproteobacteria.o__Burkholderiales.f__Burkholderiaceae.g__Cupriavidus.s__Cupriavidus_unclassified	2.87506			-
d__Bacteria.p__Proteobacteria.c__Gammaproteobacteria.o__Burkholderiales.f__Burkholderiaceae.g__Limnobacter	1.39794			-
d__Bacteria.p__Proteobacteria.c__Gammaproteobacteria.o__Burkholderiales.f__Burkholderiaceae.g__Limnobacter.s__Limnobacter_unclassified	1.39794			-
d__Bacteria.p__Proteobacteria.c__Gammaproteobacteria.o__Burkholderiales.f__Burkholderiaceae.g__Ralstonia	3.1383			-
d__Bacteria.p__Proteobacteria.c__Gammaproteobacteria.o__Burkholderiales.f__Burkholderiaceae.g__Ralstonia.s__Ralstonia_unclassified	3.1383			-
d__Bacteria.p__Proteobacteria.c__Gammaproteobacteria.o__Burkholderiales.f__Chromobacteriaceae	1.39794			-
d__Bacteria.p__Proteobacteria.c__Gammaproteobacteria.o__Burkholderiales.f__Chromobacteriaceae.g__Vogesella	1.39794			-
d__Bacteria.p__Proteobacteria.c__Gammaproteobacteria.o__Burkholderiales.f__Chromobacteriaceae.g__Vogesella.s__Vogesella_unclassified	1.39794			-
d__Bacteria.p__Proteobacteria.c__Gammaproteobacteria.o__Burkholderiales.f__Comamonadaceae	4.25042			-
d__Bacteria.p__Proteobacteria.c__Gammaproteobacteria.o__Burkholderiales.f__Comamonadaceae.g__Acidovorax	1.39794			-
d__Bacteria.p__Proteobacteria.c__Gammaproteobacteria.o__Burkholderiales.f__Comamonadaceae.g__Acidovorax.s__Acidovorax_unclassified	1.39794			-
d__Bacteria.p__Proteobacteria.c__Gammaproteobacteria.o__Burkholderiales.f__Comamonadaceae.g__Aquabacterium	1.87506			-
d__Bacteria.p__Proteobacteria.c__Gammaproteobacteria.o__Burkholderiales.f__Comamonadaceae.g__Aquabacterium.s__Aquabacterium_unclassified	1.87506			-
d__Bacteria.p__Proteobacteria.c__Gammaproteobacteria.o__Burkholderiales.f__Comamonadaceae.g__Extensimonas	3.05115			-
d__Bacteria.p__Proteobacteria.c__Gammaproteobacteria.o__Burkholderiales.f__Comamonadaceae.g__Extensimonas.s__Extensimonas_unclassified	3.05115			-
d__Bacteria.p__Proteobacteria.c__Gammaproteobacteria.o__Burkholderiales.f__Comamonadaceae.g__Hydrogenophaga	2.60206			-
d__Bacteria.p__Proteobacteria.c__Gammaproteobacteria.o__Burkholderiales.f__Comamonadaceae.g__Hydrogenophaga.s__Hydrogenophaga_unclassified	2.60206			-
d__Bacteria.p__Proteobacteria.c__Gammaproteobacteria.o__Burkholderiales.f__Comamonadaceae.g__Macromonas	1.09691			-
d__Bacteria.p__Proteobacteria.c__Gammaproteobacteria.o__Burkholderiales.f__Comamonadaceae.g__Macromonas.s__Macromonas_unclassified	1.09691			-
d__Bacteria.p__Proteobacteria.c__Gammaproteobacteria.o__Burkholderiales.f__Comamonadaceae.g__Malikia	2.8293			-
d__Bacteria.p__Proteobacteria.c__Gammaproteobacteria.o__Burkholderiales.f__Comamonadaceae.g__Malikia.s__Malikia_unclassified	2.8293			-
d__Bacteria.p__Proteobacteria.c__Gammaproteobacteria.o__Burkholderiales.f__Comamonadaceae.g__Rhodoferax	1.39794			-
d__Bacteria.p__Proteobacteria.c__Gammaproteobacteria.o__Burkholderiales.f__Comamonadaceae.g__Rhodoferax.s__Rhodoferax_unclassified	1.39794			-
d__Bacteria.p__Proteobacteria.c__Gammaproteobacteria.o__Burkholderiales.f__Comamonadaceae.g__Schlegelella	2.32736			-
d__Bacteria.p__Proteobacteria.c__Gammaproteobacteria.o__Burkholderiales.f__Comamonadaceae.g__Schlegelella.s__Schlegelella_unclassified	2.32736			-
d__Bacteria.p__Proteobacteria.c__Gammaproteobacteria.o__Burkholderiales.f__Hydrogenophilaceae	1.09691			-
d__Bacteria.p__Proteobacteria.c__Gammaproteobacteria.o__Burkholderiales.f__Hydrogenophilaceae.g__Thiobacillus	1.09691			-
d__Bacteria.p__Proteobacteria.c__Gammaproteobacteria.o__Burkholderiales.f__Hydrogenophilaceae.g__Thiobacillus.s__Thiobacillus_unclassified	1.09691			-
d__Bacteria.p__Proteobacteria.c__Gammaproteobacteria.o__Burkholderiales.f__Methylophilaceae	2.17609			-
d__Bacteria.p__Proteobacteria.c__Gammaproteobacteria.o__Burkholderiales.f__Methylophilaceae.g__Methylobacillus	1.09691			-
d__Bacteria.p__Proteobacteria.c__Gammaproteobacteria.o__Burkholderiales.f__Methylophilaceae.g__Methylobacillus.s__Methylobacillus_unclassified	1.09691			-
d__Bacteria.p__Proteobacteria.c__Gammaproteobacteria.o__Burkholderiales.f__Methylophilaceae.g__Methylophilus	1.09691			-
d__Bacteria.p__Proteobacteria.c__Gammaproteobacteria.o__Burkholderiales.f__Methylophilaceae.g__Methylophilus.s__Methylophilus_unclassified	1.09691			-
d__Bacteria.p__Proteobacteria.c__Gammaproteobacteria.o__Burkholderiales.f__Methylophilaceae.g__Methylotenera	1.09691			-
d__Bacteria.p__Proteobacteria.c__Gammaproteobacteria.o__Burkholderiales.f__Methylophilaceae.g__Methylotenera.s__Methylotenera_unclassified	1.09691			-
d__Bacteria.p__Proteobacteria.c__Gammaproteobacteria.o__Burkholderiales.f__Methylophilaceae.g__UBA6140	1.09691			-
d__Bacteria.p__Proteobacteria.c__Gammaproteobacteria.o__Burkholderiales.f__Methylophilaceae.g__UBA6140.s__UBA6140_unclassified	1.09691			-
d__Bacteria.p__Proteobacteria.c__Gammaproteobacteria.o__Burkholderiales.f__Oxalobacteraceae	4.66745			-
d__Bacteria.p__Proteobacteria.c__Gammaproteobacteria.o__Burkholderiales.f__Oxalobacteraceae.g__Herbaspirillum	3.78355			-
d__Bacteria.p__Proteobacteria.c__Gammaproteobacteria.o__Burkholderiales.f__Oxalobacteraceae.g__Herbaspirillum.s__Herbaspirillum_unclassified	3.78355			-
d__Bacteria.p__Proteobacteria.c__Gammaproteobacteria.o__Burkholderiales.f__Oxalobacteraceae.g__Herminiimonas	3.75587			-
d__Bacteria.p__Proteobacteria.c__Gammaproteobacteria.o__Burkholderiales.f__Oxalobacteraceae.g__Herminiimonas.s__Herminiimonas_unclassified	3.75587			-
d__Bacteria.p__Proteobacteria.c__Gammaproteobacteria.o__Burkholderiales.f__Oxalobacteraceae.g__Janthinobacterium	1.87506			-
d__Bacteria.p__Proteobacteria.c__Gammaproteobacteria.o__Burkholderiales.f__Oxalobacteraceae.g__Janthinobacterium.s__Janthinobacterium_unclassified	1.87506			-
d__Bacteria.p__Proteobacteria.c__Gammaproteobacteria.o__Burkholderiales.f__Rhodocyclaceae	3.59106			0.0415705
d__Bacteria.p__Proteobacteria.c__Gammaproteobacteria.o__Burkholderiales.f__Rhodocyclaceae.g__Azospira	2.09691			-
d__Bacteria.p__Proteobacteria.c__Gammaproteobacteria.o__Burkholderiales.f__Rhodocyclaceae.g__Azospira.s__Azospira_unclassified	2.09691			-
d__Bacteria.p__Proteobacteria.c__Gammaproteobacteria.o__Burkholderiales.f__Rhodocyclaceae.g__C39	2.30103			-
d__Bacteria.p__Proteobacteria.c__Gammaproteobacteria.o__Burkholderiales.f__Rhodocyclaceae.g__C39.s__C39_unclassified	2.30103			-
d__Bacteria.p__Proteobacteria.c__Gammaproteobacteria.o__Burkholderiales.f__Rhodocyclaceae.g__Dechlorobacter	1.39794			-
d__Bacteria.p__Proteobacteria.c__Gammaproteobacteria.o__Burkholderiales.f__Rhodocyclaceae.g__Dechlorobacter.s__Dechlorobacter_unclassified	1.39794			-
d__Bacteria.p__Proteobacteria.c__Gammaproteobacteria.o__Burkholderiales.f__Rhodocyclaceae.g__Dechloromonas	1.57403			-
d__Bacteria.p__Proteobacteria.c__Gammaproteobacteria.o__Burkholderiales.f__Rhodocyclaceae.g__Dechloromonas.s__Dechloromonas_unclassified	1.39794			-
d__Bacteria.p__Proteobacteria.c__Gammaproteobacteria.o__Burkholderiales.f__Rhodocyclaceae.g__Methyloversatilis	1.87506			-
d__Bacteria.p__Proteobacteria.c__Gammaproteobacteria.o__Burkholderiales.f__Rhodocyclaceae.g__Methyloversatilis.s__Methyloversatilis_unclassified	1.87506			-
d__Bacteria.p__Proteobacteria.c__Gammaproteobacteria.o__Burkholderiales.f__Rhodocyclaceae.g__Sulfuritalea	1.69897			-
d__Bacteria.p__Proteobacteria.c__Gammaproteobacteria.o__Burkholderiales.f__Rhodocyclaceae.g__Sulfuritalea.s__Sulfuritalea_unclassified	1.69897			-
d__Bacteria.p__Proteobacteria.c__Gammaproteobacteria.o__Burkholderiales.f__Rhodocyclaceae.g__Thauera	1.39794			-
d__Bacteria.p__Proteobacteria.c__Gammaproteobacteria.o__Burkholderiales.f__Rhodocyclaceae.g__Thauera.s__Thauera_unclassified	1.09691			-
d__Bacteria.p__Proteobacteria.c__Gammaproteobacteria.o__Burkholderiales.f__Rhodocyclaceae.g__Uliginosibacterium	0			-
d__Bacteria.p__Proteobacteria.c__Gammaproteobacteria.o__Burkholderiales.f__Rhodocyclaceae.g__Uliginosibacterium.s__Uliginosibacterium_unclassified	0			-
d__Bacteria.p__Proteobacteria.c__Gammaproteobacteria.o__Burkholderiales.f__Rhodocyclaceae.g__Zoogloea	1.09691			-
d__Bacteria.p__Proteobacteria.c__Gammaproteobacteria.o__Burkholderiales.f__Rhodocyclaceae.g__Zoogloea.s__Zoogloea_unclassified	1.09691			-
d__Bacteria.p__Proteobacteria.c__Gammaproteobacteria.o__Burkholderiales.f__Sutterellaceae	4.6217			-
d__Bacteria.p__Proteobacteria.c__Gammaproteobacteria.o__Burkholderiales.f__Sutterellaceae.g__Parasutterella	4.6217			-
d__Bacteria.p__Proteobacteria.c__Gammaproteobacteria.o__Burkholderiales.f__Sutterellaceae.g__Parasutterella.s__Parasutterella_unclassified	4.6217			-
d__Bacteria.p__Proteobacteria.c__Gammaproteobacteria.o__Enterobacterales	4.84911			-
d__Bacteria.p__Proteobacteria.c__Gammaproteobacteria.o__Enterobacterales.f__Budviciaceae	0			-
d__Bacteria.p__Proteobacteria.c__Gammaproteobacteria.o__Enterobacterales.f__Budviciaceae.g__Pragia	0			-
d__Bacteria.p__Proteobacteria.c__Gammaproteobacteria.o__Enterobacterales.f__Budviciaceae.g__Pragia.s__Pragia_unclassified	0			-
d__Bacteria.p__Proteobacteria.c__Gammaproteobacteria.o__Enterobacterales.f__Enterobacteriaceae	4.56644			-
d__Bacteria.p__Proteobacteria.c__Gammaproteobacteria.o__Enterobacterales.f__Enterobacteriaceae.g__Cronobacter	2.17609			-
d__Bacteria.p__Proteobacteria.c__Gammaproteobacteria.o__Enterobacterales.f__Enterobacteriaceae.g__Cronobacter.s__Cronobacter_malonaticus	1.39794			-
d__Bacteria.p__Proteobacteria.c__Gammaproteobacteria.o__Enterobacterales.f__Enterobacteriaceae.g__Cronobacter.s__Cronobacter_sakazakii	1.69897			-
d__Bacteria.p__Proteobacteria.c__Gammaproteobacteria.o__Enterobacterales.f__Enterobacteriaceae.g__Enterobacter	2.43933			-
d__Bacteria.p__Proteobacteria.c__Gammaproteobacteria.o__Enterobacterales.f__Enterobacteriaceae.g__Enterobacter.s__Enterobacter_hormaechei	2.43933			-
d__Bacteria.p__Proteobacteria.c__Gammaproteobacteria.o__Enterobacterales.f__Enterobacteriaceae.g__Escherichia_Shigella	3.70544			-
d__Bacteria.p__Proteobacteria.c__Gammaproteobacteria.o__Enterobacterales.f__Enterobacteriaceae.g__Escherichia_Shigella.s__Escherichia_Shigella_unclassified	3.70544			-
d__Bacteria.p__Proteobacteria.c__Gammaproteobacteria.o__Enterobacterales.f__Enterobacteriaceae.g__Klebsiella	3.68124			-
d__Bacteria.p__Proteobacteria.c__Gammaproteobacteria.o__Enterobacterales.f__Enterobacteriaceae.g__Klebsiella.s__Klebsiella_aerogenes	1.69897			-
d__Bacteria.p__Proteobacteria.c__Gammaproteobacteria.o__Enterobacterales.f__Enterobacteriaceae.g__Klebsiella.s__Klebsiella_pneumoniae	2.72016			-
d__Bacteria.p__Proteobacteria.c__Gammaproteobacteria.o__Enterobacterales.f__Enterobacteriaceae.g__Klebsiella.s__Klebsiella_sp_	2.05115			-
d__Bacteria.p__Proteobacteria.c__Gammaproteobacteria.o__Enterobacterales.f__Enterobacteriaceae.g__Klebsiella.s__Klebsiella_unclassified	2.66511			-
d__Bacteria.p__Proteobacteria.c__Gammaproteobacteria.o__Enterobacterales.f__Enterobacteriaceae.g__Klebsiella.s__uncultured_Klebsiella_sp_	1.57403			-
d__Bacteria.p__Proteobacteria.c__Gammaproteobacteria.o__Enterobacterales.f__Hafniaceae	3.10551			-
d__Bacteria.p__Proteobacteria.c__Gammaproteobacteria.o__Enterobacterales.f__Hafniaceae.g__Hafnia_Obesumbacterium	3.10551			-
d__Bacteria.p__Proteobacteria.c__Gammaproteobacteria.o__Enterobacterales.f__Hafniaceae.g__Hafnia_Obesumbacterium.s__Hafnia_Obesumbacterium_unclassified	3.10551			-
d__Bacteria.p__Proteobacteria.c__Gammaproteobacteria.o__Enterobacterales.f__Morganellaceae	2.80448			-
d__Bacteria.p__Proteobacteria.c__Gammaproteobacteria.o__Enterobacterales.f__Morganellaceae.g__Morganella	2.17609			-
d__Bacteria.p__Proteobacteria.c__Gammaproteobacteria.o__Enterobacterales.f__Morganellaceae.g__Morganella.s__Morganella_sp__8121	2.17609			-
d__Bacteria.p__Proteobacteria.c__Gammaproteobacteria.o__Enterobacterales.f__Morganellaceae.g__Proteus	2.09691			-
d__Bacteria.p__Proteobacteria.c__Gammaproteobacteria.o__Enterobacterales.f__Morganellaceae.g__Proteus.s__Proteus_mirabilis	2.09691			-
d__Bacteria.p__Proteobacteria.c__Gammaproteobacteria.o__Enterobacterales.f__Shewanellaceae	1.69897			-
d__Bacteria.p__Proteobacteria.c__Gammaproteobacteria.o__Enterobacterales.f__Shewanellaceae.g__Shewanella	1.69897			-
d__Bacteria.p__Proteobacteria.c__Gammaproteobacteria.o__Enterobacterales.f__Shewanellaceae.g__Shewanella.s__Shewanella_unclassified	1.69897			-
d__Bacteria.p__Proteobacteria.c__Gammaproteobacteria.o__Gammaproteobacteria_Incertae_Sedis	0			-
d__Bacteria.p__Proteobacteria.c__Gammaproteobacteria.o__Gammaproteobacteria_Incertae_Sedis.f__Unknown_Family	0			-
d__Bacteria.p__Proteobacteria.c__Gammaproteobacteria.o__Gammaproteobacteria_Incertae_Sedis.f__Unknown_Family.g__Acidibacter	0			-
d__Bacteria.p__Proteobacteria.c__Gammaproteobacteria.o__Gammaproteobacteria_Incertae_Sedis.f__Unknown_Family.g__Acidibacter.s__Acidibacter_unclassified	0			-
d__Bacteria.p__Proteobacteria.c__Gammaproteobacteria.o__Gammaproteobacteria_unclassified	0			-
d__Bacteria.p__Proteobacteria.c__Gammaproteobacteria.o__Gammaproteobacteria_unclassified.f__Gammaproteobacteria_unclassified	0			-
d__Bacteria.p__Proteobacteria.c__Gammaproteobacteria.o__Gammaproteobacteria_unclassified.f__Gammaproteobacteria_unclassified.g__Gammaproteobacteria_unclassified	0			-
d__Bacteria.p__Proteobacteria.c__Gammaproteobacteria.o__Gammaproteobacteria_unclassified.f__Gammaproteobacteria_unclassified.g__Gammaproteobacteria_unclassified.s__Gammaproteobacteria_unclassified	0			-
d__Bacteria.p__Proteobacteria.c__Gammaproteobacteria.o__Immundisolibacterales	1.39794			-
d__Bacteria.p__Proteobacteria.c__Gammaproteobacteria.o__Immundisolibacterales.f__Immundisolibacteraceae	1.39794			-
d__Bacteria.p__Proteobacteria.c__Gammaproteobacteria.o__Immundisolibacterales.f__Immundisolibacteraceae.g__Immundisolibacter	1.39794			-
d__Bacteria.p__Proteobacteria.c__Gammaproteobacteria.o__Immundisolibacterales.f__Immundisolibacteraceae.g__Immundisolibacter.s__Immundisolibacter_unclassified	1.39794			-
d__Bacteria.p__Proteobacteria.c__Gammaproteobacteria.o__Legionellales	1.57403			-
d__Bacteria.p__Proteobacteria.c__Gammaproteobacteria.o__Legionellales.f__Legionellaceae	1.57403			-
d__Bacteria.p__Proteobacteria.c__Gammaproteobacteria.o__Legionellales.f__Legionellaceae.g__Legionella	1.57403			-
d__Bacteria.p__Proteobacteria.c__Gammaproteobacteria.o__Legionellales.f__Legionellaceae.g__Legionella.s__uncultured_Legionella_sp_	1.57403			-
d__Bacteria.p__Proteobacteria.c__Gammaproteobacteria.o__Methylococcales	3.17609			0.0338221
d__Bacteria.p__Proteobacteria.c__Gammaproteobacteria.o__Methylococcales.f__Methylococcaceae	1.69897			-
d__Bacteria.p__Proteobacteria.c__Gammaproteobacteria.o__Methylococcales.f__Methylococcaceae.g__Methylocaldum	1.69897			-
d__Bacteria.p__Proteobacteria.c__Gammaproteobacteria.o__Methylococcales.f__Methylococcaceae.g__Methylocaldum.s__uncultured_Methylocaldum_sp_	1.69897			-
d__Bacteria.p__Proteobacteria.c__Gammaproteobacteria.o__Methylococcales.f__Methylomonadaceae	2.94201			-
d__Bacteria.p__Proteobacteria.c__Gammaproteobacteria.o__Methylococcales.f__Methylomonadaceae.g__Methylobacter	1.87506			-
d__Bacteria.p__Proteobacteria.c__Gammaproteobacteria.o__Methylococcales.f__Methylomonadaceae.g__Methylobacter.s__Methylobacter_unclassified	1.87506			-
d__Bacteria.p__Proteobacteria.c__Gammaproteobacteria.o__Methylococcales.f__Methylomonadaceae.g__Methyloglobulus	1.57403			-
d__Bacteria.p__Proteobacteria.c__Gammaproteobacteria.o__Methylococcales.f__Methylomonadaceae.g__Methyloglobulus.s__Methyloglobulus_unclassified	1.57403			-
d__Bacteria.p__Proteobacteria.c__Gammaproteobacteria.o__Methylococcales.f__Methylomonadaceae.g__Methylomonadaceae_unclassified	1.09691			-
d__Bacteria.p__Proteobacteria.c__Gammaproteobacteria.o__Methylococcales.f__Methylomonadaceae.g__Methylomonadaceae_unclassified.s__Methylomonadaceae_unclassified	1.09691			-
d__Bacteria.p__Proteobacteria.c__Gammaproteobacteria.o__Methylococcales.f__Methylomonadaceae.g__Methylomonas	2.17609			-
d__Bacteria.p__Proteobacteria.c__Gammaproteobacteria.o__Methylococcales.f__Methylomonadaceae.g__Methylomonas.s__Methylomonas_unclassified	2.17609			-
d__Bacteria.p__Proteobacteria.c__Gammaproteobacteria.o__Pseudomonadales	4.18469			-
d__Bacteria.p__Proteobacteria.c__Gammaproteobacteria.o__Pseudomonadales.f__Moraxellaceae	2.39794			-
d__Bacteria.p__Proteobacteria.c__Gammaproteobacteria.o__Pseudomonadales.f__Moraxellaceae.g__Acinetobacter	2.39794			-
d__Bacteria.p__Proteobacteria.c__Gammaproteobacteria.o__Pseudomonadales.f__Moraxellaceae.g__Acinetobacter.s__Acinetobacter_sp__117	2.09691			0.0268885
d__Bacteria.p__Proteobacteria.c__Gammaproteobacteria.o__Pseudomonadales.f__Moraxellaceae.g__Acinetobacter.s__Acinetobacter_ursingii	1.09691			-
d__Bacteria.p__Proteobacteria.c__Gammaproteobacteria.o__Pseudomonadales.f__Pseudomonadaceae	4.03342			-
d__Bacteria.p__Proteobacteria.c__Gammaproteobacteria.o__Pseudomonadales.f__Pseudomonadaceae.g__Pseudomonas	4.03342			-
d__Bacteria.p__Proteobacteria.c__Gammaproteobacteria.o__Pseudomonadales.f__Pseudomonadaceae.g__Pseudomonas.s__Pseudomonas_nitroreducens	2.57403			-
d__Bacteria.p__Proteobacteria.c__Gammaproteobacteria.o__Pseudomonadales.f__Pseudomonadaceae.g__Pseudomonas.s__Pseudomonas_sp_	1.39794			-
d__Bacteria.p__Proteobacteria.c__Gammaproteobacteria.o__Pseudomonadales.f__Pseudomonadaceae.g__Pseudomonas.s__Pseudomonas_sp__QD03	3.12629			-
d__Bacteria.p__Proteobacteria.c__Gammaproteobacteria.o__Pseudomonadales.f__Pseudomonadaceae.g__Pseudomonas.s__Pseudomonas_stutzeri	1.57403			-
d__Bacteria.p__Proteobacteria.c__Gammaproteobacteria.o__Pseudomonadales.f__Pseudomonadaceae.g__Pseudomonas.s__Pseudomonas_unclassified	1.09691			-
d__Bacteria.p__Proteobacteria.c__Gammaproteobacteria.o__Pseudomonadales.f__Pseudomonadaceae.g__Pseudomonas.s__uncultured_Pseudomonas_sp_	1.69897			-
d__Bacteria.p__Proteobacteria.c__Gammaproteobacteria.o__Steroidobacterales	0			-
d__Bacteria.p__Proteobacteria.c__Gammaproteobacteria.o__Steroidobacterales.f__Steroidobacteraceae	0			-
d__Bacteria.p__Proteobacteria.c__Gammaproteobacteria.o__Steroidobacterales.f__Steroidobacteraceae.g__Steroidobacter	0			-
d__Bacteria.p__Proteobacteria.c__Gammaproteobacteria.o__Steroidobacterales.f__Steroidobacteraceae.g__Steroidobacter.s__Steroidobacter_unclassified	0			-
d__Bacteria.p__Proteobacteria.c__Gammaproteobacteria.o__SZB30	1.09691			-
d__Bacteria.p__Proteobacteria.c__Gammaproteobacteria.o__SZB30.f__SZB30_unclassified	1.09691			-
d__Bacteria.p__Proteobacteria.c__Gammaproteobacteria.o__SZB30.f__SZB30_unclassified.g__SZB30_unclassified	1.09691			-
d__Bacteria.p__Proteobacteria.c__Gammaproteobacteria.o__SZB30.f__SZB30_unclassified.g__SZB30_unclassified.s__SZB30_unclassified	1.09691			-
d__Bacteria.p__Proteobacteria.c__Gammaproteobacteria.o__Xanthomonadales	3.79934			-
d__Bacteria.p__Proteobacteria.c__Gammaproteobacteria.o__Xanthomonadales.f__Rhodanobacteraceae	2.05115			-
d__Bacteria.p__Proteobacteria.c__Gammaproteobacteria.o__Xanthomonadales.f__Rhodanobacteraceae.g__Ahniella	0			-
d__Bacteria.p__Proteobacteria.c__Gammaproteobacteria.o__Xanthomonadales.f__Rhodanobacteraceae.g__Ahniella.s__Ahniella_unclassified	0			-
d__Bacteria.p__Proteobacteria.c__Gammaproteobacteria.o__Xanthomonadales.f__Rhodanobacteraceae.g__Luteibacter	1.57403			-
d__Bacteria.p__Proteobacteria.c__Gammaproteobacteria.o__Xanthomonadales.f__Rhodanobacteraceae.g__Luteibacter.s__Luteibacter_anthropi	1.57403			-
d__Bacteria.p__Proteobacteria.c__Gammaproteobacteria.o__Xanthomonadales.f__Rhodanobacteraceae.g__Rhodanobacteraceae_unclassified	1.09691			-
d__Bacteria.p__Proteobacteria.c__Gammaproteobacteria.o__Xanthomonadales.f__Rhodanobacteraceae.g__Rhodanobacteraceae_unclassified.s__Rhodanobacteraceae_unclassified	1.09691			-
d__Bacteria.p__Proteobacteria.c__Gammaproteobacteria.o__Xanthomonadales.f__Xanthomonadaceae	3.59106			-
d__Bacteria.p__Proteobacteria.c__Gammaproteobacteria.o__Xanthomonadales.f__Xanthomonadaceae.g__Lysobacter	0			-
d__Bacteria.p__Proteobacteria.c__Gammaproteobacteria.o__Xanthomonadales.f__Xanthomonadaceae.g__Lysobacter.s__Lysobacter_sediminicola	0			-
d__Bacteria.p__Proteobacteria.c__Gammaproteobacteria.o__Xanthomonadales.f__Xanthomonadaceae.g__Stenotrophomonas	3.10551			-
d__Bacteria.p__Proteobacteria.c__Gammaproteobacteria.o__Xanthomonadales.f__Xanthomonadaceae.g__Stenotrophomonas.s__Stenotrophomonas_maltophilia	3.10551			-
d__Bacteria.p__Proteobacteria.c__Gammaproteobacteria.o__Xanthomonadales.f__Xanthomonadaceae.g__Thermomonas	0			-
d__Bacteria.p__Proteobacteria.c__Gammaproteobacteria.o__Xanthomonadales.f__Xanthomonadaceae.g__Thermomonas.s__Thermomonas_unclassified	0			-
d__Bacteria.p__Proteobacteria.c__Gammaproteobacteria.o__Xanthomonadales.f__Xanthomonadaceae.g__Vulcaniibacterium	1.09691			-
d__Bacteria.p__Proteobacteria.c__Gammaproteobacteria.o__Xanthomonadales.f__Xanthomonadaceae.g__Vulcaniibacterium.s__Vulcaniibacterium_thermophilum	1.09691			-
d__Bacteria.p__Proteobacteria.c__Gammaproteobacteria.o__Xanthomonadales.f__Xanthomonadaceae.g__Xanthomonadaceae_unclassified	0			-
d__Bacteria.p__Proteobacteria.c__Gammaproteobacteria.o__Xanthomonadales.f__Xanthomonadaceae.g__Xanthomonadaceae_unclassified.s__Xanthomonadaceae_unclassified	0			-
d__Bacteria.p__Spirochaetota	3.59522			0.0315553
d__Bacteria.p__Spirochaetota.c__Brachyspirae	1.39794			-
d__Bacteria.p__Spirochaetota.c__Brachyspirae.o__Brachyspirales	1.39794			-
d__Bacteria.p__Spirochaetota.c__Brachyspirae.o__Brachyspirales.f__Brachyspiraceae	1.09691			-
d__Bacteria.p__Spirochaetota.c__Brachyspirae.o__Brachyspirales.f__Brachyspiraceae.g__Brachyspira	1.09691			-
d__Bacteria.p__Spirochaetota.c__Brachyspirae.o__Brachyspirales.f__Brachyspiraceae.g__Brachyspira.s__Brachyspira_unclassified	1.09691			-
d__Bacteria.p__Spirochaetota.c__Brachyspirae.o__Brachyspirales.f__Brachyspirales_Incertae_Sedis	0			-
d__Bacteria.p__Spirochaetota.c__Brachyspirae.o__Brachyspirales.f__Brachyspirales_Incertae_Sedis.g__Exilispira	0			-
d__Bacteria.p__Spirochaetota.c__Brachyspirae.o__Brachyspirales.f__Brachyspirales_Incertae_Sedis.g__Exilispira.s__Exilispira_unclassified	0			-
d__Bacteria.p__Spirochaetota.c__MVP_15	0			-
d__Bacteria.p__Spirochaetota.c__MVP_15.o__MVP_15_unclassified	0			-
d__Bacteria.p__Spirochaetota.c__MVP_15.o__MVP_15_unclassified.f__MVP_15_unclassified	0			-
d__Bacteria.p__Spirochaetota.c__MVP_15.o__MVP_15_unclassified.f__MVP_15_unclassified.g__MVP_15_unclassified	0			-
d__Bacteria.p__Spirochaetota.c__MVP_15.o__MVP_15_unclassified.f__MVP_15_unclassified.g__MVP_15_unclassified.s__MVP_15_unclassified	0			-
d__Bacteria.p__Spirochaetota.c__Spirochaetia	3.49831			0.0235441
d__Bacteria.p__Spirochaetota.c__Spirochaetia.o__Spirochaetales	3.49831			0.0235441
d__Bacteria.p__Spirochaetota.c__Spirochaetia.o__Spirochaetales.f__Spirochaetaceae	3.49831			0.0235441
d__Bacteria.p__Spirochaetota.c__Spirochaetia.o__Spirochaetales.f__Spirochaetaceae.g__Sphaerochaeta	1.09691			-
d__Bacteria.p__Spirochaetota.c__Spirochaetia.o__Spirochaetales.f__Spirochaetaceae.g__Sphaerochaeta.s__uncultured_Sphaerochaeta_sp_	1.09691			-
d__Bacteria.p__Spirochaetota.c__Spirochaetia.o__Spirochaetales.f__Spirochaetaceae.g__Spirochaetaceae_unclassified	0			-
d__Bacteria.p__Spirochaetota.c__Spirochaetia.o__Spirochaetales.f__Spirochaetaceae.g__Spirochaetaceae_unclassified.s__Spirochaetaceae_unclassified	0			-
d__Bacteria.p__Spirochaetota.c__Spirochaetia.o__Spirochaetales.f__Spirochaetaceae.g__Treponema	3.39794			0.0235441
d__Bacteria.p__Spirochaetota.c__Spirochaetia.o__Spirochaetales.f__Spirochaetaceae.g__Treponema.s__Treponema_berlinense	0			-
d__Bacteria.p__Spirochaetota.c__Spirochaetia.o__Spirochaetales.f__Spirochaetaceae.g__Treponema.s__uncultured_Treponema_sp_	3.35218			0.0235441
d__Bacteria.p__Sva0485	0			-
d__Bacteria.p__Sva0485.c__Sva0485_unclassified	0			-
d__Bacteria.p__Sva0485.c__Sva0485_unclassified.o__Sva0485_unclassified	0			-
d__Bacteria.p__Sva0485.c__Sva0485_unclassified.o__Sva0485_unclassified.f__Sva0485_unclassified	0			-
d__Bacteria.p__Sva0485.c__Sva0485_unclassified.o__Sva0485_unclassified.f__Sva0485_unclassified.g__Sva0485_unclassified	0			-
d__Bacteria.p__Sva0485.c__Sva0485_unclassified.o__Sva0485_unclassified.f__Sva0485_unclassified.g__Sva0485_unclassified.s__Sva0485_unclassified	0			-
d__Bacteria.p__Synergistota	4.3342			0.0172039
d__Bacteria.p__Synergistota.c__Synergistia	4.3342			0.0172039
d__Bacteria.p__Synergistota.c__Synergistia.o__Synergistales	4.3342			0.0172039
d__Bacteria.p__Synergistota.c__Synergistia.o__Synergistales.f__Synergistaceae	4.3342			0.0172039
d__Bacteria.p__Synergistota.c__Synergistia.o__Synergistales.f__Synergistaceae.g__Aminobacterium	1.09691			-
d__Bacteria.p__Synergistota.c__Synergistia.o__Synergistales.f__Synergistaceae.g__Aminobacterium.s__uncultured_Aminobacterium_sp_	1.09691			-
d__Bacteria.p__Synergistota.c__Synergistia.o__Synergistales.f__Synergistaceae.g__Syner_01	3.68237			0.01198
d__Bacteria.p__Synergistota.c__Synergistia.o__Synergistales.f__Synergistaceae.g__Syner_01.s__Syner_01_unclassified	3.68237			0.01198
d__Bacteria.p__Synergistota.c__Synergistia.o__Synergistales.f__Synergistaceae.g__Synergistaceae_unclassified	2.86776			0.0090091
d__Bacteria.p__Synergistota.c__Synergistia.o__Synergistales.f__Synergistaceae.g__Synergistaceae_unclassified.s__Synergistaceae_unclassified	2.86776			0.0090091
d__Bacteria.p__Synergistota.c__Synergistia.o__Synergistales.f__Synergistaceae.g__Thermovirga	3.01072			-
d__Bacteria.p__Synergistota.c__Synergistia.o__Synergistales.f__Synergistaceae.g__Thermovirga.s__uncultured_Thermovirga_sp_	3.01072			-
d__Bacteria.p__Thermotogota	1.57403			-
d__Bacteria.p__Thermotogota.c__Thermotogae	1.57403			-
d__Bacteria.p__Thermotogota.c__Thermotogae.o__Kosmotogales	1.57403			-
d__Bacteria.p__Thermotogota.c__Thermotogae.o__Kosmotogales.f__Kosmotogaceae	1.57403			-
d__Bacteria.p__Thermotogota.c__Thermotogae.o__Kosmotogales.f__Kosmotogaceae.g__Mesotoga	1.57403			-
d__Bacteria.p__Thermotogota.c__Thermotogae.o__Kosmotogales.f__Kosmotogaceae.g__Mesotoga.s__Mesotoga_unclassified	1.57403			-
d__Bacteria.p__Verrucomicrobiota	5.64738			-
d__Bacteria.p__Verrucomicrobiota.c__Kiritimatiellae	2.273			-
d__Bacteria.p__Verrucomicrobiota.c__Kiritimatiellae.o__WCHB1_41	2.273			-
d__Bacteria.p__Verrucomicrobiota.c__Kiritimatiellae.o__WCHB1_41.f__WCHB1_41_unclassified	2.273			-
d__Bacteria.p__Verrucomicrobiota.c__Kiritimatiellae.o__WCHB1_41.f__WCHB1_41_unclassified.g__WCHB1_41_unclassified	2.273			-
d__Bacteria.p__Verrucomicrobiota.c__Kiritimatiellae.o__WCHB1_41.f__WCHB1_41_unclassified.g__WCHB1_41_unclassified.s__WCHB1_41_unclassified	2.273			-
d__Bacteria.p__Verrucomicrobiota.c__Lentisphaeria	0			-
d__Bacteria.p__Verrucomicrobiota.c__Lentisphaeria.o__Oligosphaerales	0			-
d__Bacteria.p__Verrucomicrobiota.c__Lentisphaeria.o__Oligosphaerales.f__Oligosphaeraceae	0			-
d__Bacteria.p__Verrucomicrobiota.c__Lentisphaeria.o__Oligosphaerales.f__Oligosphaeraceae.g__Oligosphaera	0			-
d__Bacteria.p__Verrucomicrobiota.c__Lentisphaeria.o__Oligosphaerales.f__Oligosphaeraceae.g__Oligosphaera.s__Oligosphaera_unclassified	0			-
d__Bacteria.p__Verrucomicrobiota.c__Verrucomicrobiae	5.39692			-
d__Bacteria.p__Verrucomicrobiota.c__Verrucomicrobiae.o__LD1_PB3	0			-
d__Bacteria.p__Verrucomicrobiota.c__Verrucomicrobiae.o__LD1_PB3.f__LD1_PB3_unclassified	0			-
d__Bacteria.p__Verrucomicrobiota.c__Verrucomicrobiae.o__LD1_PB3.f__LD1_PB3_unclassified.g__LD1_PB3_unclassified	0			-
d__Bacteria.p__Verrucomicrobiota.c__Verrucomicrobiae.o__LD1_PB3.f__LD1_PB3_unclassified.g__LD1_PB3_unclassified.s__LD1_PB3_unclassified	0			-
d__Bacteria.p__Verrucomicrobiota.c__Verrucomicrobiae.o__Opitutales	2.86034			0.0290963
d__Bacteria.p__Verrucomicrobiota.c__Verrucomicrobiae.o__Opitutales.f__Puniceicoccaceae	2.86034			0.0290963
d__Bacteria.p__Verrucomicrobiota.c__Verrucomicrobiae.o__Opitutales.f__Puniceicoccaceae.g__Puniceicoccus	2.86034			0.0290963
d__Bacteria.p__Verrucomicrobiota.c__Verrucomicrobiae.o__Opitutales.f__Puniceicoccaceae.g__Puniceicoccus.s__Puniceicoccus_unclassified	2.86034			0.0290963
d__Bacteria.p__Verrucomicrobiota.c__Verrucomicrobiae.o__Pedosphaerales	1.69897			-
d__Bacteria.p__Verrucomicrobiota.c__Verrucomicrobiae.o__Pedosphaerales.f__Pedosphaeraceae	1.69897			-
d__Bacteria.p__Verrucomicrobiota.c__Verrucomicrobiae.o__Pedosphaerales.f__Pedosphaeraceae.g__DEV114	1.69897			-
d__Bacteria.p__Verrucomicrobiota.c__Verrucomicrobiae.o__Pedosphaerales.f__Pedosphaeraceae.g__DEV114.s__DEV114_unclassified	1.69897			-
d__Bacteria.p__Verrucomicrobiota.c__Verrucomicrobiae.o__Verrucomicrobiales	5.13909			-
d__Bacteria.p__Verrucomicrobiota.c__Verrucomicrobiae.o__Verrucomicrobiales.f__Akkermansiaceae	4.91665			-
d__Bacteria.p__Verrucomicrobiota.c__Verrucomicrobiae.o__Verrucomicrobiales.f__Akkermansiaceae.g__Akkermansia	4.91665			-
d__Bacteria.p__Verrucomicrobiota.c__Verrucomicrobiae.o__Verrucomicrobiales.f__Akkermansiaceae.g__Akkermansia.s__Akkermansia_unclassified	4.91665			-
d__Bacteria.p__Verrucomicrobiota.c__Verrucomicrobiae.o__Verrucomicrobiales.f__Rubritaleaceae	1.69897			-
d__Bacteria.p__Verrucomicrobiota.c__Verrucomicrobiae.o__Verrucomicrobiales.f__Rubritaleaceae.g__Haloferula	0			-
d__Bacteria.p__Verrucomicrobiota.c__Verrucomicrobiae.o__Verrucomicrobiales.f__Rubritaleaceae.g__Haloferula.s__Haloferula_unclassified	0			-
d__Bacteria.p__Verrucomicrobiota.c__Verrucomicrobiae.o__Verrucomicrobiales.f__Rubritaleaceae.g__Luteolibacter	1.09691			-
d__Bacteria.p__Verrucomicrobiota.c__Verrucomicrobiae.o__Verrucomicrobiales.f__Rubritaleaceae.g__Luteolibacter.s__Luteolibacter_unclassified	1.09691			-
d__Bacteria.p__Verrucomicrobiota.c__Verrucomicrobiota_unclassified	0			-
d__Bacteria.p__Verrucomicrobiota.c__Verrucomicrobiota_unclassified.o__Verrucomicrobiota_unclassified	0			-
d__Bacteria.p__Verrucomicrobiota.c__Verrucomicrobiota_unclassified.o__Verrucomicrobiota_unclassified.f__Verrucomicrobiota_unclassified	0			-
d__Bacteria.p__Verrucomicrobiota.c__Verrucomicrobiota_unclassified.o__Verrucomicrobiota_unclassified.f__Verrucomicrobiota_unclassified.g__Verrucomicrobiota_unclassified	0			-
d__Bacteria.p__Verrucomicrobiota.c__Verrucomicrobiota_unclassified.o__Verrucomicrobiota_unclassified.f__Verrucomicrobiota_unclassified.g__Verrucomicrobiota_unclassified.s__Verrucomicrobiota_unclassified	0			-
d__unclassified	3.14223			-
d__unclassified.p__unclassified	5.39021			-
d__unclassified.p__unclassified.c__unclassified	5.39021			-
d__unclassified.p__unclassified.c__unclassified.o__unclassified	5.39021			-
d__unclassified.p__unclassified.c__unclassified.o__unclassified.f__unclassified	5.39021			-
d__unclassified.p__unclassified.c__unclassified.o__unclassified.f__unclassified.g__unclassified	5.39021			-
d__unclassified.p__unclassified.c__unclassified.o__unclassified.f__unclassified.g__unclassified.s__unclassified	5.39021			-
