# Supplementary material for: Multi-omics analysis of the biological mechanism of the pathogenesis of non-alcoholic fatty liver disease
Source: Front Microbiol. 2024 Jul 26;15:1379064. doi: 10.3389/fmicb.2024.1379064 (PMC11310135; doi:10.3389/fmicb.2024.1379064)
Supplement: Supplementary file 5 [file Table_5.csv]

	Compound_ID	Gene	Compound_Name	Biomarkernames
1	pos-M261T205	Car15	Glu-Ile	d__Bacteria.p__Firmicutes.c__Clostridia.o__Oscillospirales.f__Ruminococcaceae.g__Ruminococcaceae_unclassified.s__Ruminococcaceae_unclassified
2	pos-M261T205	Car15	Glu-Ile	d__Bacteria.p__Firmicutes.c__Clostridia.o__Oscillospirales.f__Ruminococcaceae.g__Ruminococcaceae_unclassified
3	pos-M261T205	Car15	Glu-Ile	d__Bacteria.p__Firmicutes.c__Clostridia.o__Oscillospirales.f__Ruminococcaceae
4	pos-M261T205	Car15	Glu-Ile	d__Bacteria.p__Firmicutes.c__Clostridia.o__Oscillospirales
5	pos-M261T205	Car15	Glu-Ile	d__Bacteria.p__Firmicutes.c__Clostridia.o__Clostridiales.f__Ruminococcaceae.g__Ruminococcaceae_unclassified.s__Ruminococcaceae_unclassified
6	pos-M261T205	Car15	Glu-Ile	d__Bacteria.p__Firmicutes.c__Clostridia.o__Clostridiales.f__Ruminococcaceae.g__Ruminococcaceae_unclassified
7	pos-M261T205	Car15	Glu-Ile	d__Bacteria.p__Firmicutes.c__Clostridia.o__Clostridiales.f__Ruminococcaceae
8	pos-M261T205	Car15	Glu-Ile	d__Bacteria.p__Bacteroidota.c__Bacteroidia.o__Bacteroidales.f__Muribaculaceae.g__Duncaniella.s__Duncaniella_muris
9	pos-M261T205	Car15	Glu-Ile	d__Bacteria.p__Bacteroidota.c__Bacteroidia.o__Bacteroidales.f__Muribaculaceae.g__Duncaniella
10	pos-M261T205	Car15	Glu-Ile	d__Bacteria.p__Actinobacteriota.c__Coriobacteriia.o__Coriobacteriales.f__Atopobiaceae.g__Olsenella
11	pos-M261T205	Car15	Glu-Ile	d__Bacteria.p__Actinobacteriota.c__Coriobacteriia.o__Coriobacteriales.f__Atopobiaceae
12	pos-M261T205	Gm18813	Glu-Ile	d__Bacteria.p__Firmicutes.c__Clostridia.o__Oscillospirales.f__Ruminococcaceae.g__Ruminococcaceae_unclassified.s__Ruminococcaceae_unclassified
13	pos-M261T205	Gm18813	Glu-Ile	d__Bacteria.p__Firmicutes.c__Clostridia.o__Oscillospirales.f__Ruminococcaceae.g__Ruminococcaceae_unclassified
14	pos-M261T205	Gm18813	Glu-Ile	d__Bacteria.p__Firmicutes.c__Clostridia.o__Oscillospirales.f__Ruminococcaceae
15	pos-M261T205	Gm18813	Glu-Ile	d__Bacteria.p__Firmicutes.c__Clostridia.o__Oscillospirales
16	pos-M261T205	Gm18813	Glu-Ile	d__Bacteria.p__Firmicutes.c__Clostridia.o__Clostridiales.f__Ruminococcaceae.g__Ruminococcaceae_unclassified.s__Ruminococcaceae_unclassified
17	pos-M261T205	Gm18813	Glu-Ile	d__Bacteria.p__Firmicutes.c__Clostridia.o__Clostridiales.f__Ruminococcaceae.g__Ruminococcaceae_unclassified
18	pos-M261T205	Gm18813	Glu-Ile	d__Bacteria.p__Firmicutes.c__Clostridia.o__Clostridiales.f__Ruminococcaceae
19	pos-M261T205	Gm18813	Glu-Ile	d__Bacteria.p__Bacteroidota.c__Bacteroidia.o__Bacteroidales.f__Muribaculaceae.g__Duncaniella.s__Duncaniella_muris
20	pos-M261T205	Gm18813	Glu-Ile	d__Bacteria.p__Bacteroidota.c__Bacteroidia.o__Bacteroidales.f__Muribaculaceae.g__Duncaniella
21	pos-M261T205	Gm18813	Glu-Ile	d__Bacteria.p__Actinobacteriota.c__Coriobacteriia.o__Coriobacteriales.f__Atopobiaceae.g__Olsenella
22	pos-M261T205	Gm18813	Glu-Ile	d__Bacteria.p__Actinobacteriota.c__Coriobacteriia.o__Coriobacteriales.f__Atopobiaceae
23	pos-M783T555	Gm18813	PC(18:2(9Z,12Z)/18:2(9Z,12Z))	d__Bacteria.p__Firmicutes.c__Clostridia.o__Clostridiales.f__Eubacteriaceae
24	pos-M783T555	Gm18813	PC(18:2(9Z,12Z)/18:2(9Z,12Z))	d__Bacteria.p__Actinobacteriota.c__Coriobacteriia.o__Eggerthellales
25	pos-M783T555	Gm18813	PC(18:2(9Z,12Z)/18:2(9Z,12Z))	d__Bacteria.p__Actinobacteriota
26	pos-M783T555	Dbp	PC(18:2(9Z,12Z)/18:2(9Z,12Z))	d__Bacteria.p__Firmicutes.c__Clostridia.o__Clostridiales.f__Eubacteriaceae
27	pos-M783T555	Dbp	PC(18:2(9Z,12Z)/18:2(9Z,12Z))	d__Bacteria.p__Actinobacteriota.c__Coriobacteriia.o__Eggerthellales
28	pos-M783T555	Dbp	PC(18:2(9Z,12Z)/18:2(9Z,12Z))	d__Bacteria.p__Actinobacteriota
29	pos-M761T345	Proser2	PC(16:0/18:1(9Z))	d__Bacteria.p__Firmicutes.c__Bacilli.o__Lactobacillales.f__Lactobacillaceae.g__Lactobacillus.s__Lactobacillus_sp._L.YJ
30	pos-M761T345	Proser2	PC(16:0/18:1(9Z))	d__Bacteria.p__Firmicutes.c__Firmicutes_unclassified.o__Firmicutes_unclassified.f__Firmicutes_unclassified.g__Firmicutes_unclassified.s__Firmicutes_unclassified
31	pos-M761T345	Proser2	PC(16:0/18:1(9Z))	d__Bacteria.p__Firmicutes.c__Firmicutes_unclassified.o__Firmicutes_unclassified.f__Firmicutes_unclassified.g__Firmicutes_unclassified
32	pos-M761T345	Proser2	PC(16:0/18:1(9Z))	d__Bacteria.p__Firmicutes.c__Firmicutes_unclassified.o__Firmicutes_unclassified.f__Firmicutes_unclassified
33	pos-M761T345	Proser2	PC(16:0/18:1(9Z))	d__Bacteria.p__Firmicutes.c__Firmicutes_unclassified.o__Firmicutes_unclassified
34	pos-M761T345	Proser2	PC(16:0/18:1(9Z))	d__Bacteria.p__Firmicutes.c__Firmicutes_unclassified
35	pos-M761T345	Proser2	PC(16:0/18:1(9Z))	d__Bacteria.p__Firmicutes.c__Erysipelotrichia.o__Erysipelotrichales.f__Erysipelotrichaceae.g__Ileibacterium
36	pos-M761T345	Proser2	PC(16:0/18:1(9Z))	d__Bacteria.p__Firmicutes.c__Clostridia.o__Oscillospirales.f__Ruminococcaceae.g__Ruminococcaceae_unclassified.s__Ruminococcaceae_unclassified
37	pos-M761T345	Proser2	PC(16:0/18:1(9Z))	d__Bacteria.p__Firmicutes.c__Clostridia.o__Oscillospirales.f__Ruminococcaceae.g__Ruminococcaceae_unclassified
38	pos-M761T345	Proser2	PC(16:0/18:1(9Z))	d__Bacteria.p__Firmicutes.c__Clostridia.o__Oscillospirales.f__Ruminococcaceae
39	pos-M761T345	Proser2	PC(16:0/18:1(9Z))	d__Bacteria.p__Firmicutes.c__Clostridia.o__Oscillospirales
40	pos-M761T345	Proser2	PC(16:0/18:1(9Z))	d__Bacteria.p__Firmicutes.c__Clostridia.o__Clostridiales.f__Ruminococcaceae.g__Ruminococcaceae_unclassified.s__Ruminococcaceae_unclassified
41	pos-M761T345	Proser2	PC(16:0/18:1(9Z))	d__Bacteria.p__Firmicutes.c__Clostridia.o__Clostridiales.f__Ruminococcaceae.g__Ruminococcaceae_unclassified
42	pos-M761T345	Proser2	PC(16:0/18:1(9Z))	d__Bacteria.p__Firmicutes.c__Clostridia.o__Clostridiales.f__Ruminococcaceae
43	pos-M761T345	Proser2	PC(16:0/18:1(9Z))	d__Bacteria.p__Firmicutes.c__Clostridia.o__Clostridiales.f__Eubacteriaceae
44	pos-M761T345	Proser2	PC(16:0/18:1(9Z))	d__Bacteria.p__Firmicutes.c__Bacilli.o__Lactobacillales
45	pos-M761T345	Proser2	PC(16:0/18:1(9Z))	d__Bacteria.p__Firmicutes.c__Bacilli.o__Erysipelotrichales.f__Erysipelotrichaceae.g__Ileibacterium.s__Ileibacterium_unclassified
46	pos-M761T345	Proser2	PC(16:0/18:1(9Z))	d__Bacteria.p__Firmicutes.c__Bacilli.o__Erysipelotrichales.f__Erysipelotrichaceae.g__Ileibacterium
47	pos-M761T345	Proser2	PC(16:0/18:1(9Z))	d__Bacteria.p__Bacteroidota.c__Bacteroidia.o__Bacteroidales.f__Muribaculaceae.g__Paramuribaculum.s__Paramuribaculum_intestinale
48	pos-M761T345	Proser2	PC(16:0/18:1(9Z))	d__Bacteria.p__Bacteroidota.c__Bacteroidia.o__Bacteroidales.f__Muribaculaceae.g__Paramuribaculum
49	pos-M761T345	Proser2	PC(16:0/18:1(9Z))	d__Bacteria.p__Bacteroidota.c__Bacteroidia.o__Bacteroidales.f__Muribaculaceae.g__Duncaniella.s__Duncaniella_muris
50	pos-M761T345	Proser2	PC(16:0/18:1(9Z))	d__Bacteria.p__Bacteroidota.c__Bacteroidia.o__Bacteroidales.f__Muribaculaceae.g__Duncaniella
51	pos-M761T345	Proser2	PC(16:0/18:1(9Z))	d__Bacteria.p__Actinobacteriota.c__Coriobacteriia.o__Coriobacteriales.f__Eggerthellaceae.g__Enterorhabdus.s__Enterorhabdus_unclassified
52	pos-M761T345	Proser2	PC(16:0/18:1(9Z))	d__Bacteria.p__Actinobacteriota.c__Coriobacteriia.o__Coriobacteriales.f__Atopobiaceae
53	pos-M761T345	Proser2	PC(16:0/18:1(9Z))	d__Bacteria.p__Actinobacteriota.c__Actinobacteria.o__Bifidobacteriales.f__Bifidobacteriaceae.g__Bifidobacterium.s__Bifidobacterium_unclassified
54	pos-M761T345	Proser2	PC(16:0/18:1(9Z))	d__Bacteria.p__Actinobacteriota.c__Actinobacteria.o__Bifidobacteriales.f__Bifidobacteriaceae.g__Bifidobacterium
55	pos-M761T345	Proser2	PC(16:0/18:1(9Z))	d__Bacteria.p__Actinobacteriota.c__Actinobacteria.o__Bifidobacteriales.f__Bifidobacteriaceae
56	pos-M761T345	Proser2	PC(16:0/18:1(9Z))	d__Bacteria.p__Actinobacteriota.c__Actinobacteria.o__Bifidobacteriales
57	pos-M761T345	Proser2	PC(16:0/18:1(9Z))	d__Bacteria.p__Actinobacteriota.c__Actinobacteria
58	neg-M451T267	Mup-ps16	3,7-Dihydroxy-12-oxocholanoic acid	d__Bacteria.p__Firmicutes.c__Clostridia.o__Clostridiales.f__Eubacteriaceae
59	neg-M451T267	Mup-ps16	3,7-Dihydroxy-12-oxocholanoic acid	d__Bacteria.p__Bacteroidota.c__Bacteroidia.o__Bacteroidales.f__Muribaculaceae.g__Duncaniella.s__Duncaniella_muris
60	neg-M451T267	Mup-ps16	3,7-Dihydroxy-12-oxocholanoic acid	d__Bacteria.p__Bacteroidota.c__Bacteroidia.o__Bacteroidales.f__Muribaculaceae.g__Duncaniella
61	neg-M451T267	Mup-ps16	3,7-Dihydroxy-12-oxocholanoic acid	d__Bacteria.p__Actinobacteriota.c__Coriobacteriia.o__Coriobacteriales.f__Atopobiaceae.g__Olsenella
62	neg-M451T267	Mup-ps16	3,7-Dihydroxy-12-oxocholanoic acid	d__Bacteria.p__Actinobacteriota.c__Actinobacteria.o__Bifidobacteriales.f__Bifidobacteriaceae.g__Bifidobacterium.s__Bifidobacterium_unclassified
63	neg-M451T267	Mup-ps16	3,7-Dihydroxy-12-oxocholanoic acid	d__Bacteria.p__Actinobacteriota.c__Actinobacteria.o__Bifidobacteriales.f__Bifidobacteriaceae.g__Bifidobacterium
64	neg-M451T267	Mup-ps16	3,7-Dihydroxy-12-oxocholanoic acid	d__Bacteria.p__Actinobacteriota.c__Actinobacteria.o__Bifidobacteriales.f__Bifidobacteriaceae
65	neg-M451T267	Mup-ps16	3,7-Dihydroxy-12-oxocholanoic acid	d__Bacteria.p__Actinobacteriota.c__Actinobacteria.o__Bifidobacteriales
66	neg-M451T267	Mup-ps16	3,7-Dihydroxy-12-oxocholanoic acid	d__Bacteria.p__Actinobacteriota.c__Actinobacteria
67	pos-M783T555	Gm37799	PC(18:2(9Z,12Z)/18:2(9Z,12Z))	d__Bacteria.p__Firmicutes.c__Clostridia.o__Clostridiales.f__Eubacteriaceae
68	pos-M783T555	Gm37799	PC(18:2(9Z,12Z)/18:2(9Z,12Z))	d__Bacteria.p__Actinobacteriota.c__Coriobacteriia.o__Eggerthellales
69	pos-M783T555	Gm37799	PC(18:2(9Z,12Z)/18:2(9Z,12Z))	d__Bacteria.p__Actinobacteriota
